# Supplementary material for: N,N,N′-Tris[(1H-indol-3-yl)meth­yl]ethane-1,2-di­amine
Source: Acta Crystallogr Sect E Struct Rep Online. 2013 Oct 19;69(Pt 11):o1678. doi: 10.1107/S1600536813028225 (PMC3884334; doi:10.1107/S1600536813028225)
Supplement: Supplementary file 1 [file e-69-o1678-sup1.cif]

##############################################################################
#                                                                            #
# This CIF contains the data in a paper accepted for publication in          #
# Acta Crystallographica Section E. It conforms to the requirements of       #
# Notes for Authors for Acta Crystallographica Section E, and has been       #
# peer reviewed under the auspices of the IUCr Commission on Journals.       #
#                                                                            #
# Full details of the Crystallographic Information File format               #
# are given in the paper "The Crystallographic Information File (CIF):       #
# a New Standard Archive File for Crystallography" by S. R. Hall, F. H.      #
# Allen and I. D. Brown [Acta Cryst. (1991), A47, 655-685].                  #
#                                                                            #
# The current version of the core CIF dictionary is obtainable from          #
# ftp://ftp.iucr.org/pub/cif_core.dic.                                       #
#                                                                            #
# Software is freely available for graphical display of the structure(s)     #
# in this CIF. For information consult the CIF software page                 #
# http://www.iucr.org/resources/cif/software.                                #
#                                                                            #
# This file may be used for bona fide research purposes within the           #
# scientific community so long as proper attribution is given to the journal # 
# article from which it was obtained.                                        #
#                                                                            #
##############################################################################
data_I
_audit_creation_method     SHELXL-97
_database_code_depnum_ccdc_archive     'CCDC 966338'
_chemical_name_systematic
;
<i>N</i>,<i>N</i>,<i>N</i>'-Tris[(1<i>H</i>-indol-3-yl)methyl]ethane-1,2-diamine
;
_chemical_name_common     ?
_chemical_formula_moiety     'C29 H29 N5'
_chemical_formula_sum     'C29 H29 N5'
_chemical_formula_iupac     'C29 H29 N5'
_chemical_formula_weight     447.57
_chemical_melting_point     ?
_symmetry_cell_setting     monoclinic
_symmetry_space_group_name_H-M     'P 21/c'
_symmetry_space_group_name_Hall     '-P 2ybc'
loop_
    _symmetry_equiv_pos_as_xyz
    'x, y, z'
    '-x, y+1/2, -z+1/2'
    '-x, -y, -z'
    'x, -y-1/2, z-1/2'
_cell_length_a     13.769(3)
_cell_length_b     10.832(2)
_cell_length_c     16.910(3)
_cell_angle_alpha     90.00
_cell_angle_beta     106.512(3)
_cell_angle_gamma     90.00
_cell_volume     2418.2(8)
_cell_formula_units_Z     4
_cell_measurement_reflns_used     2164
_cell_measurement_theta_min     2.43
_cell_measurement_theta_max     20.20
_cell_measurement_temperature     298(2)
_exptl_crystal_description     block
_exptl_crystal_colour     colourless
_exptl_crystal_size_max     0.16
_exptl_crystal_size_mid     0.15
_exptl_crystal_size_min     0.10
_exptl_crystal_density_diffrn     1.229
_exptl_crystal_density_meas     ?
_exptl_crystal_density_method     'not measured'
_exptl_crystal_F_000     952
_exptl_absorpt_coefficient_mu     0.074
_exptl_absorpt_correction_type     multi-scan
_exptl_absorpt_process_details     '(SADABS; Bruker, 2001)'
_exptl_absorpt_correction_T_min     0.9882
_exptl_absorpt_correction_T_max     0.9926
_exptl_special_details     ?
_diffrn_ambient_temperature     298(2)
_diffrn_radiation_type     MoK\a
_diffrn_radiation_wavelength     0.71073
_diffrn_radiation_source     'fine-focus sealed tube'
_diffrn_radiation_monochromator     graphite
_diffrn_measurement_device_type     'Bruker SMART CCD'
_diffrn_measurement_method     '\f and \w scans'
_diffrn_detector_area_resol_mean     ?
_diffrn_reflns_number     12582
_diffrn_reflns_av_R_equivalents     0.0318
_diffrn_reflns_av_sigmaI/netI     0.0388
_diffrn_reflns_theta_min     2.26
_diffrn_reflns_theta_max     25.50
_diffrn_reflns_theta_full     25.50
_diffrn_measured_fraction_theta_max     0.997
_diffrn_measured_fraction_theta_full     0.997
_diffrn_reflns_limit_h_min     -15
_diffrn_reflns_limit_h_max     16
_diffrn_reflns_limit_k_min     -13
_diffrn_reflns_limit_k_max     8
_diffrn_reflns_limit_l_min     -19
_diffrn_reflns_limit_l_max     20
_diffrn_standards_number     ?
_diffrn_standards_interval_count     ?
_diffrn_standards_interval_time     ?
_diffrn_standards_decay_%     ?
_refine_special_details
;
Refinement of <i>F</i>^2^ against ALL reflections. The weighted <i>R</i>-factor
<i>wR</i> and goodness of fit <i>S</i> are based on <i>F</i>^2^, conventional
<i>R</i>-factors <i>R</i> are based on <i>F</i>, with <i>F</i> set to zero for
negative <i>F</i>^2^. The threshold expression of <i>F</i>^2^ >
\s(<i>F</i>^2^) is used only for calculating <i>R</i>-factors(gt) <i>etc</i>.
and is not relevant to the choice of reflections for refinement.
<i>R</i>-factors based on <i>F</i>^2^ are statistically about twice as large
as those based on <i>F</i>, and <i>R</i>- factors based on ALL data will be
even larger.
;
_reflns_number_total     4486
_reflns_number_gt     2785
_reflns_threshold_expression     I>2\s(I)
_refine_ls_structure_factor_coef     Fsqd
_refine_ls_matrix_type     full
_refine_ls_R_factor_all     0.0810
_refine_ls_R_factor_gt     0.0436
_refine_ls_wR_factor_gt     0.0983
_refine_ls_wR_factor_ref     0.1137
_refine_ls_goodness_of_fit_ref     0.988
_refine_ls_restrained_S_all     1.158
_refine_ls_number_reflns     4486
_refine_ls_number_parameters     319
_refine_ls_number_restraints     4
_refine_ls_hydrogen_treatment     mixed
_refine_ls_weighting_scheme     calc
_refine_ls_weighting_details
                 'calc w=1/[\s^2^(Fo^2^)+(0.0560P)^2^] where P=(Fo^2^+2Fc^2^)/3'
_atom_sites_solution_hydrogens     geom
_atom_sites_solution_primary     direct
_atom_sites_solution_secondary     difmap
_refine_ls_shift/su_max     0.000
_refine_ls_shift/su_mean     0.000
_refine_diff_density_max     0.119
_refine_diff_density_min     -0.173
_refine_ls_extinction_method     none
_refine_ls_extinction_coef     ?
loop_
    _atom_type_symbol
    _atom_type_description
    _atom_type_scat_dispersion_real
    _atom_type_scat_dispersion_imag
    _atom_type_scat_source
    'C' 'C' 0.0033 0.0016
                         'International Tables Vol C Tables 4.2.6.8 and 6.1.1.4'
    'H' 'H' 0.0000 0.0000
                         'International Tables Vol C Tables 4.2.6.8 and 6.1.1.4'
    'N' 'N' 0.0061 0.0033
                         'International Tables Vol C Tables 4.2.6.8 and 6.1.1.4'
_computing_data_collection     'SMART (Bruker, 2001)'
_computing_cell_refinement     'SAINT (Bruker, 2001)'
_computing_data_reduction     'SAINT (Bruker, 2001)'
_computing_structure_solution     'SHELXS97 (Sheldrick, 2008)'
_computing_structure_refinement     'SHELXL97 (Sheldrick, 2008)'
_computing_molecular_graphics     'SHELXTL (Sheldrick, 2008)'
_computing_publication_material     'SHELXTL (Sheldrick, 2008)'
loop_
    _atom_site_type_symbol
    _atom_site_label
    _atom_site_fract_x
    _atom_site_fract_y
    _atom_site_fract_z
    _atom_site_U_iso_or_equiv
    _atom_site_adp_type
    _atom_site_calc_flag
    _atom_site_refinement_flags
    _atom_site_occupancy
    _atom_site_symmetry_multiplicity
    _atom_site_disorder_assembly
    _atom_site_disorder_group
    C C1 0.21660(15) 0.20856(19) -0.00132(12) 0.0548(5) Uani d . 1 1 . .
    H H1A 0.2423 0.2468 -0.0432 0.066 Uiso calc R 1 1 . .
    H H1B 0.1526 0.1692 -0.0287 0.066 Uiso calc R 1 1 . .
    C C2 0.29084(15) 0.11279(19) 0.04444(12) 0.0560(5) Uani d . 1 1 . .
    H H2A 0.3045 0.0538 0.0058 0.067 Uiso calc R 1 1 . .
    H H2B 0.3542 0.1521 0.0736 0.067 Uiso calc R 1 1 . .
    C C3 0.32167(15) -0.0165(2) 0.16844(13) 0.0572(6) Uani d . 1 1 . .
    H H3A 0.3782 0.0377 0.1932 0.069 Uiso calc R 1 1 . .
    H H3B 0.3475 -0.0868 0.1451 0.069 Uiso calc R 1 1 . .
    C C4 0.27550(14) -0.06000(18) 0.23321(12) 0.0490(5) Uani d . 1 1 . .
    C C5 0.17503(15) -0.07432(19) 0.22497(13) 0.0569(6) Uani d . 1 1 . .
    H H5 0.1234 -0.0572 0.1773 0.068 Uiso calc R 1 1 . .
    C C6 0.25247(14) -0.13274(18) 0.35366(12) 0.0496(5) Uani d . 1 1 . .
    C C7 0.32704(14) -0.09563(17) 0.31615(12) 0.0488(5) Uani d . 1 1 . .
    C C8 0.42825(16) -0.0998(2) 0.36324(14) 0.0646(6) Uani d . 1 1 . .
    H H8 0.4796 -0.0758 0.3408 0.078 Uiso calc R 1 1 . .
    C C9 0.45039(17) -0.1402(2) 0.44351(15) 0.0749(7) Uani d . 1 1 . .
    H H9 0.5176 -0.1418 0.4755 0.090 Uiso calc R 1 1 . .
    C C10 0.37555(17) -0.1784(2) 0.47800(14) 0.0685(6) Uani d . 1 1 . .
    H H10 0.3934 -0.2066 0.5322 0.082 Uiso calc R 1 1 . .
    C C11 0.27581(16) -0.1753(2) 0.43353(13) 0.0599(6) Uani d . 1 1 . .
    H H11 0.2253 -0.2012 0.4565 0.072 Uiso calc R 1 1 . .
    C C12 0.09756(14) 0.35402(19) 0.03092(13) 0.0559(6) Uani d . 1 1 . .
    H H12A 0.0811 0.3816 -0.0259 0.067 Uiso calc R 1 1 . .
    H H12B 0.0945 0.4251 0.0651 0.067 Uiso calc R 1 1 . .
    C C13 0.02160(14) 0.26081(19) 0.03937(12) 0.0507(5) Uani d . 1 1 . .
    C C14 -0.04813(15) 0.2018(2) -0.02227(13) 0.0579(6) Uani d . 1 1 . .
    H H14 -0.0576 0.2164 -0.0782 0.069 Uiso calc R 1 1 . .
    C C15 -0.06722(15) 0.12209(19) 0.09287(13) 0.0537(5) Uani d . 1 1 . .
    C C16 0.01110(14) 0.21007(18) 0.11443(12) 0.0499(5) Uani d . 1 1 . .
    C C17 0.06024(15) 0.2313(2) 0.19794(13) 0.0589(6) Uani d . 1 1 . .
    H H17 0.1134 0.2874 0.2135 0.071 Uiso calc R 1 1 . .
    C C18 0.02882(18) 0.1681(2) 0.25622(14) 0.0696(7) Uani d . 1 1 . .
    H H18 0.0610 0.1816 0.3118 0.084 Uiso calc R 1 1 . .
    C C19 -0.05100(19) 0.0836(2) 0.23338(16) 0.0726(7) Uani d . 1 1 . .
    H H19 -0.0718 0.0433 0.2743 0.087 Uiso calc R 1 1 . .
    C C20 -0.09945(17) 0.0584(2) 0.15233(16) 0.0670(6) Uani d . 1 1 . .
    H H20 -0.1518 0.0011 0.1376 0.080 Uiso calc R 1 1 . .
    C C21 0.27573(16) 0.40222(19) 0.06586(12) 0.0564(6) Uani d . 1 1 . .
    H H21A 0.2544 0.4589 0.0198 0.068 Uiso calc R 1 1 . .
    H H21B 0.3398 0.3664 0.0645 0.068 Uiso calc R 1 1 . .
    C C22 0.29158(14) 0.47297(19) 0.14409(12) 0.0517(5) Uani d . 1 1 . .
    C C23 0.27479(18) 0.5946(2) 0.15314(15) 0.0667(6) Uani d . 1 1 . .
    H H23 0.2451 0.6483 0.1102 0.080 Uiso calc R 1 1 . .
    C C24 0.34721(16) 0.5248(2) 0.28034(14) 0.0588(6) Uani d . 1 1 . .
    C C25 0.33709(15) 0.42618(19) 0.22502(12) 0.0509(5) Uani d . 1 1 . .
    C C26 0.37186(17) 0.3112(2) 0.25615(14) 0.0704(6) Uani d . 1 1 . .
    H H26 0.3658 0.2439 0.2210 0.084 Uiso calc R 1 1 . .
    C C27 0.4153(2) 0.2975(3) 0.33937(16) 0.0852(8) Uani d . 1 1 . .
    H H27 0.4383 0.2201 0.3604 0.102 Uiso calc R 1 1 . .
    C C28 0.42564(19) 0.3970(3) 0.39261(15) 0.0812(8) Uani d . 1 1 . .
    H H28 0.4563 0.3854 0.4487 0.097 Uiso calc R 1 1 . .
    C C29 0.39172(18) 0.5112(3) 0.36443(15) 0.0750(7) Uani d . 1 1 . .
    H H29 0.3981 0.5778 0.4003 0.090 Uiso calc R 1 1 . .
    N N1 0.20034(11) 0.30344(14) 0.05540(9) 0.0476(4) Uani d . 1 1 . .
    N N2 0.24795(13) 0.04946(16) 0.10288(11) 0.0525(5) Uani d D 1 1 . .
    H H2 0.2211(15) 0.1029(17) 0.1248(12) 0.063 Uiso d D 1 1 . .
    N N3 0.16084(13) -0.11738(18) 0.29652(11) 0.0610(5) Uani d D 1 1 . .
    H H3 0.1064(14) -0.135(2) 0.3083(13) 0.073 Uiso d D 1 1 . .
    N N4 -0.10242(13) 0.11849(18) 0.00839(12) 0.0606(5) Uani d . 1 1 . .
    H H4 -0.1491(16) 0.066(2) -0.0244(12) 0.073 Uiso d D 1 1 . .
    N N5 0.30761(17) 0.62689(19) 0.23432(14) 0.0758(6) Uani d D 1 1 . .
    H H5A 0.3038(18) 0.6959(18) 0.2547(15) 0.091 Uiso d D 1 1 . .
loop_
    _atom_site_aniso_label
    _atom_site_aniso_U_11
    _atom_site_aniso_U_22
    _atom_site_aniso_U_33
    _atom_site_aniso_U_12
    _atom_site_aniso_U_13
    _atom_site_aniso_U_23
    C1 0.0607(13) 0.0539(13) 0.0514(12) -0.0051(11) 0.0184(10) -0.0059(10)
    C2 0.0567(12) 0.0555(13) 0.0594(13) -0.0005(11) 0.0226(11) -0.0058(11)
    C3 0.0540(12) 0.0495(13) 0.0697(14) 0.0061(10) 0.0202(11) 0.0013(11)
    C4 0.0474(12) 0.0402(11) 0.0601(13) 0.0007(9) 0.0166(10) -0.0032(10)
    C5 0.0516(13) 0.0594(14) 0.0579(14) 0.0006(11) 0.0124(10) -0.0064(11)
    C6 0.0455(11) 0.0448(12) 0.0587(13) -0.0032(10) 0.0153(10) -0.0102(10)
    C7 0.0474(11) 0.0388(11) 0.0602(13) 0.0012(9) 0.0152(10) -0.0040(10)
    C8 0.0466(12) 0.0747(16) 0.0742(16) 0.0027(11) 0.0198(11) 0.0008(13)
    C9 0.0512(13) 0.100(2) 0.0687(16) 0.0086(13) 0.0087(11) 0.0051(14)
    C10 0.0651(15) 0.0786(18) 0.0621(14) 0.0072(13) 0.0188(12) 0.0015(12)
    C11 0.0617(13) 0.0584(14) 0.0629(15) -0.0043(12) 0.0230(11) -0.0054(11)
    C12 0.0572(13) 0.0482(13) 0.0577(13) 0.0010(11) 0.0088(10) -0.0006(10)
    C13 0.0462(11) 0.0469(12) 0.0552(13) 0.0008(10) 0.0086(9) -0.0065(10)
    C14 0.0528(12) 0.0604(14) 0.0586(13) 0.0011(11) 0.0131(10) -0.0038(11)
    C15 0.0482(12) 0.0524(13) 0.0605(14) 0.0021(10) 0.0156(10) -0.0074(11)
    C16 0.0452(11) 0.0468(12) 0.0570(13) 0.0059(10) 0.0135(9) -0.0068(10)
    C17 0.0527(12) 0.0605(14) 0.0607(14) 0.0054(11) 0.0116(10) -0.0093(11)
    C18 0.0697(15) 0.0787(17) 0.0596(15) 0.0148(14) 0.0169(12) -0.0015(13)
    C19 0.0759(16) 0.0734(17) 0.0773(18) 0.0112(14) 0.0361(14) 0.0081(14)
    C20 0.0600(14) 0.0608(15) 0.0851(18) 0.0016(12) 0.0287(13) -0.0036(13)
    C21 0.0630(13) 0.0547(13) 0.0535(13) -0.0103(11) 0.0196(10) 0.0005(10)
    C22 0.0518(12) 0.0465(13) 0.0583(13) -0.0074(10) 0.0182(10) -0.0045(10)
    C23 0.0782(16) 0.0544(15) 0.0695(16) 0.0008(12) 0.0243(12) -0.0005(12)
    C24 0.0567(13) 0.0581(15) 0.0648(15) -0.0044(12) 0.0224(11) -0.0143(12)
    C25 0.0513(12) 0.0481(13) 0.0532(13) -0.0072(10) 0.0146(10) -0.0078(10)
    C26 0.0890(17) 0.0563(15) 0.0599(15) 0.0042(13) 0.0114(12) -0.0058(12)
    C27 0.102(2) 0.0800(19) 0.0637(17) 0.0137(16) 0.0079(14) 0.0055(14)
    C28 0.0788(17) 0.105(2) 0.0564(15) 0.0071(16) 0.0134(13) -0.0044(16)
    C29 0.0732(16) 0.092(2) 0.0612(16) -0.0056(15) 0.0221(12) -0.0276(14)
    N1 0.0498(10) 0.0429(10) 0.0498(10) -0.0044(8) 0.0139(8) -0.0041(8)
    N2 0.0521(10) 0.0478(11) 0.0598(11) 0.0021(9) 0.0193(8) -0.0007(9)
    N3 0.0455(10) 0.0755(14) 0.0633(12) -0.0074(10) 0.0176(9) -0.0044(10)
    N4 0.0521(10) 0.0605(12) 0.0669(13) -0.0107(9) 0.0129(9) -0.0135(10)
    N5 0.0988(15) 0.0515(13) 0.0811(16) 0.0023(12) 0.0318(12) -0.0176(12)
_geom_special_details
;
All e.s.d.'s (except the e.s.d. in the dihedral angle between two l.s. planes)
are estimated using the full covariance matrix. The cell e.s.d.'s are taken
into account individually in the estimation of e.s.d.'s in distances, angles
and torsion angles; correlations between e.s.d.'s in cell parameters are only
used when they are defined by crystal symmetry. An approximate (isotropic)
treatment of cell e.s.d.'s is used for estimating e.s.d.'s involving l.s.
planes.
;
loop_
    _geom_bond_atom_site_label_1
    _geom_bond_atom_site_label_2
    _geom_bond_site_symmetry_2
    _geom_bond_distance
    _geom_bond_publ_flag
    C1 N1 . 1.466(2) ?
    C1 C2 . 1.507(3) ?
    C1 H1A . 0.9700 ?
    C1 H1B . 0.9700 ?
    C2 N2 . 1.459(2) ?
    C2 H2A . 0.9700 ?
    C2 H2B . 0.9700 ?
    C3 N2 . 1.459(3) ?
    C3 C4 . 1.491(3) ?
    C3 H3A . 0.9700 ?
    C3 H3B . 0.9700 ?
    C4 C5 . 1.359(3) ?
    C4 C7 . 1.433(3) ?
    C5 N3 . 1.362(3) ?
    C5 H5 . 0.9300 ?
    C6 N3 . 1.364(3) ?
    C6 C11 . 1.376(3) ?
    C6 C7 . 1.410(3) ?
    C7 C8 . 1.396(3) ?
    C8 C9 . 1.375(3) ?
    C8 H8 . 0.9300 ?
    C9 C10 . 1.384(3) ?
    C9 H9 . 0.9300 ?
    C10 C11 . 1.366(3) ?
    C10 H10 . 0.9300 ?
    C11 H11 . 0.9300 ?
    C12 N1 . 1.463(2) ?
    C12 C13 . 1.490(3) ?
    C12 H12A . 0.9700 ?
    C12 H12B . 0.9700 ?
    C13 C14 . 1.359(3) ?
    C13 C16 . 1.428(3) ?
    C14 N4 . 1.365(3) ?
    C14 H14 . 0.9300 ?
    C15 N4 . 1.373(3) ?
    C15 C20 . 1.392(3) ?
    C15 C16 . 1.407(3) ?
    C16 C17 . 1.401(3) ?
    C17 C18 . 1.367(3) ?
    C17 H17 . 0.9300 ?
    C18 C19 . 1.398(3) ?
    C18 H18 . 0.9300 ?
    C19 C20 . 1.370(3) ?
    C19 H19 . 0.9300 ?
    C20 H20 . 0.9300 ?
    C21 N1 . 1.466(2) ?
    C21 C22 . 1.490(3) ?
    C21 H21A . 0.9700 ?
    C21 H21B . 0.9700 ?
    C22 C23 . 1.354(3) ?
    C22 C25 . 1.427(3) ?
    C23 N5 . 1.363(3) ?
    C23 H23 . 0.9300 ?
    C24 N5 . 1.373(3) ?
    C24 C29 . 1.387(3) ?
    C24 C25 . 1.400(3) ?
    C25 C26 . 1.383(3) ?
    C26 C27 . 1.372(3) ?
    C26 H26 . 0.9300 ?
    C27 C28 . 1.385(3) ?
    C27 H27 . 0.9300 ?
    C28 C29 . 1.360(3) ?
    C28 H28 . 0.9300 ?
    C29 H29 . 0.9300 ?
    N2 H2 . 0.829(16) ?
    N3 H3 . 0.849(16) ?
    N4 H4 . 0.92(2) ?
    N5 H5A . 0.832(17) ?
loop_
    _geom_angle_atom_site_label_1
    _geom_angle_atom_site_label_2
    _geom_angle_atom_site_label_3
    _geom_angle_site_symmetry_1
    _geom_angle_site_symmetry_3
    _geom_angle
    _geom_angle_publ_flag
    N1 C1 C2 . . 110.75(16) ?
    N1 C1 H1A . . 109.5 ?
    C2 C1 H1A . . 109.5 ?
    N1 C1 H1B . . 109.5 ?
    C2 C1 H1B . . 109.5 ?
    H1A C1 H1B . . 108.1 ?
    N2 C2 C1 . . 108.99(16) ?
    N2 C2 H2A . . 109.9 ?
    C1 C2 H2A . . 109.9 ?
    N2 C2 H2B . . 109.9 ?
    C1 C2 H2B . . 109.9 ?
    H2A C2 H2B . . 108.3 ?
    N2 C3 C4 . . 111.29(16) ?
    N2 C3 H3A . . 109.4 ?
    C4 C3 H3A . . 109.4 ?
    N2 C3 H3B . . 109.4 ?
    C4 C3 H3B . . 109.4 ?
    H3A C3 H3B . . 108.0 ?
    C5 C4 C7 . . 106.02(18) ?
    C5 C4 C3 . . 126.51(19) ?
    C7 C4 C3 . . 127.47(17) ?
    C4 C5 N3 . . 110.30(19) ?
    C4 C5 H5 . . 124.8 ?
    N3 C5 H5 . . 124.8 ?
    N3 C6 C11 . . 130.32(19) ?
    N3 C6 C7 . . 106.97(18) ?
    C11 C6 C7 . . 122.70(18) ?
    C8 C7 C6 . . 118.10(19) ?
    C8 C7 C4 . . 134.7(2) ?
    C6 C7 C4 . . 107.20(17) ?
    C9 C8 C7 . . 118.6(2) ?
    C9 C8 H8 . . 120.7 ?
    C7 C8 H8 . . 120.7 ?
    C8 C9 C10 . . 121.9(2) ?
    C8 C9 H9 . . 119.1 ?
    C10 C9 H9 . . 119.1 ?
    C11 C10 C9 . . 120.9(2) ?
    C11 C10 H10 . . 119.6 ?
    C9 C10 H10 . . 119.6 ?
    C10 C11 C6 . . 117.8(2) ?
    C10 C11 H11 . . 121.1 ?
    C6 C11 H11 . . 121.1 ?
    N1 C12 C13 . . 111.60(16) ?
    N1 C12 H12A . . 109.3 ?
    C13 C12 H12A . . 109.3 ?
    N1 C12 H12B . . 109.3 ?
    C13 C12 H12B . . 109.3 ?
    H12A C12 H12B . . 108.0 ?
    C14 C13 C16 . . 105.83(18) ?
    C14 C13 C12 . . 127.4(2) ?
    C16 C13 C12 . . 126.69(17) ?
    C13 C14 N4 . . 111.3(2) ?
    C13 C14 H14 . . 124.3 ?
    N4 C14 H14 . . 124.3 ?
    N4 C15 C20 . . 130.3(2) ?
    N4 C15 C16 . . 107.87(19) ?
    C20 C15 C16 . . 121.8(2) ?
    C17 C16 C15 . . 119.16(19) ?
    C17 C16 C13 . . 133.73(19) ?
    C15 C16 C13 . . 107.10(17) ?
    C18 C17 C16 . . 118.9(2) ?
    C18 C17 H17 . . 120.5 ?
    C16 C17 H17 . . 120.5 ?
    C17 C18 C19 . . 120.9(2) ?
    C17 C18 H18 . . 119.5 ?
    C19 C18 H18 . . 119.5 ?
    C20 C19 C18 . . 121.9(2) ?
    C20 C19 H19 . . 119.1 ?
    C18 C19 H19 . . 119.1 ?
    C19 C20 C15 . . 117.3(2) ?
    C19 C20 H20 . . 121.3 ?
    C15 C20 H20 . . 121.3 ?
    N1 C21 C22 . . 113.73(16) ?
    N1 C21 H21A . . 108.8 ?
    C22 C21 H21A . . 108.8 ?
    N1 C21 H21B . . 108.8 ?
    C22 C21 H21B . . 108.8 ?
    H21A C21 H21B . . 107.7 ?
    C23 C22 C25 . . 106.25(18) ?
    C23 C22 C21 . . 127.9(2) ?
    C25 C22 C21 . . 125.62(18) ?
    C22 C23 N5 . . 110.2(2) ?
    C22 C23 H23 . . 124.9 ?
    N5 C23 H23 . . 124.9 ?
    N5 C24 C29 . . 130.9(2) ?
    N5 C24 C25 . . 106.7(2) ?
    C29 C24 C25 . . 122.4(2) ?
    C26 C25 C24 . . 118.3(2) ?
    C26 C25 C22 . . 134.03(19) ?
    C24 C25 C22 . . 107.65(19) ?
    C27 C26 C25 . . 119.4(2) ?
    C27 C26 H26 . . 120.3 ?
    C25 C26 H26 . . 120.3 ?
    C26 C27 C28 . . 121.1(2) ?
    C26 C27 H27 . . 119.4 ?
    C28 C27 H27 . . 119.4 ?
    C29 C28 C27 . . 121.2(2) ?
    C29 C28 H28 . . 119.4 ?
    C27 C28 H28 . . 119.4 ?
    C28 C29 C24 . . 117.6(2) ?
    C28 C29 H29 . . 121.2 ?
    C24 C29 H29 . . 121.2 ?
    C12 N1 C1 . . 113.12(15) ?
    C12 N1 C21 . . 110.83(16) ?
    C1 N1 C21 . . 110.86(15) ?
    C2 N2 C3 . . 114.63(16) ?
    C2 N2 H2 . . 107.1(14) ?
    C3 N2 H2 . . 107.7(15) ?
    C5 N3 C6 . . 109.50(17) ?
    C5 N3 H3 . . 130.0(15) ?
    C6 N3 H3 . . 120.5(15) ?
    C14 N4 C15 . . 107.88(18) ?
    C14 N4 H4 . . 123.2(13) ?
    C15 N4 H4 . . 128.7(13) ?
    C23 N5 C24 . . 109.17(19) ?
    C23 N5 H5A . . 127.4(18) ?
    C24 N5 H5A . . 123.4(18) ?
loop_
    _geom_torsion_atom_site_label_1
    _geom_torsion_atom_site_label_2
    _geom_torsion_atom_site_label_3
    _geom_torsion_atom_site_label_4
    _geom_torsion_site_symmetry_1
    _geom_torsion_site_symmetry_2
    _geom_torsion_site_symmetry_3
    _geom_torsion_site_symmetry_4
    _geom_torsion
    _geom_torsion_publ_flag
    N1 C1 C2 N2 . . . . 63.4(2) ?
    N2 C3 C4 C5 . . . . 19.5(3) ?
    N2 C3 C4 C7 . . . . -160.79(18) ?
    C7 C4 C5 N3 . . . . -0.6(2) ?
    C3 C4 C5 N3 . . . . 179.15(19) ?
    N3 C6 C7 C8 . . . . 178.42(18) ?
    C11 C6 C7 C8 . . . . -1.6(3) ?
    N3 C6 C7 C4 . . . . -1.3(2) ?
    C11 C6 C7 C4 . . . . 178.67(18) ?
    C5 C4 C7 C8 . . . . -178.5(2) ?
    C3 C4 C7 C8 . . . . 1.8(4) ?
    C5 C4 C7 C6 . . . . 1.2(2) ?
    C3 C4 C7 C6 . . . . -178.60(19) ?
    C6 C7 C8 C9 . . . . 0.3(3) ?
    C4 C7 C8 C9 . . . . 179.8(2) ?
    C7 C8 C9 C10 . . . . 1.1(4) ?
    C8 C9 C10 C11 . . . . -1.2(4) ?
    C9 C10 C11 C6 . . . . -0.2(4) ?
    N3 C6 C11 C10 . . . . -178.5(2) ?
    C7 C6 C11 C10 . . . . 1.6(3) ?
    N1 C12 C13 C14 . . . . -108.4(2) ?
    N1 C12 C13 C16 . . . . 67.8(2) ?
    C16 C13 C14 N4 . . . . 0.6(2) ?
    C12 C13 C14 N4 . . . . 177.40(18) ?
    N4 C15 C16 C17 . . . . -179.86(17) ?
    C20 C15 C16 C17 . . . . 2.1(3) ?
    N4 C15 C16 C13 . . . . 0.5(2) ?
    C20 C15 C16 C13 . . . . -177.50(18) ?
    C14 C13 C16 C17 . . . . 179.8(2) ?
    C12 C13 C16 C17 . . . . 2.9(3) ?
    C14 C13 C16 C15 . . . . -0.6(2) ?
    C12 C13 C16 C15 . . . . -177.50(18) ?
    C15 C16 C17 C18 . . . . -1.7(3) ?
    C13 C16 C17 C18 . . . . 177.8(2) ?
    C16 C17 C18 C19 . . . . 0.0(3) ?
    C17 C18 C19 C20 . . . . 1.4(3) ?
    C18 C19 C20 C15 . . . . -1.0(3) ?
    N4 C15 C20 C19 . . . . -178.2(2) ?
    C16 C15 C20 C19 . . . . -0.8(3) ?
    N1 C21 C22 C23 . . . . -118.0(2) ?
    N1 C21 C22 C25 . . . . 68.3(3) ?
    C25 C22 C23 N5 . . . . 0.5(3) ?
    C21 C22 C23 N5 . . . . -174.18(19) ?
    N5 C24 C25 C26 . . . . 179.86(19) ?
    C29 C24 C25 C26 . . . . 0.8(3) ?
    N5 C24 C25 C22 . . . . 0.9(2) ?
    C29 C24 C25 C22 . . . . -178.12(19) ?
    C23 C22 C25 C26 . . . . -179.6(2) ?
    C21 C22 C25 C26 . . . . -4.7(4) ?
    C23 C22 C25 C24 . . . . -0.9(2) ?
    C21 C22 C25 C24 . . . . 173.95(18) ?
    C24 C25 C26 C27 . . . . -0.4(3) ?
    C22 C25 C26 C27 . . . . 178.2(2) ?
    C25 C26 C27 C28 . . . . -0.5(4) ?
    C26 C27 C28 C29 . . . . 1.0(4) ?
    C27 C28 C29 C24 . . . . -0.5(4) ?
    N5 C24 C29 C28 . . . . -179.1(2) ?
    C25 C24 C29 C28 . . . . -0.3(3) ?
    C13 C12 N1 C1 . . . . 68.4(2) ?
    C13 C12 N1 C21 . . . . -166.40(16) ?
    C2 C1 N1 C12 . . . . -147.38(16) ?
    C2 C1 N1 C21 . . . . 87.41(19) ?
    C22 C21 N1 C12 . . . . 76.6(2) ?
    C22 C21 N1 C1 . . . . -156.94(17) ?
    C1 C2 N2 C3 . . . . -161.54(17) ?
    C4 C3 N2 C2 . . . . 170.19(16) ?
    C4 C5 N3 C6 . . . . -0.2(2) ?
    C11 C6 N3 C5 . . . . -179.0(2) ?
    C7 C6 N3 C5 . . . . 0.9(2) ?
    C13 C14 N4 C15 . . . . -0.3(2) ?
    C20 C15 N4 C14 . . . . 177.6(2) ?
    C16 C15 N4 C14 . . . . -0.2(2) ?
    C22 C23 N5 C24 . . . . 0.1(3) ?
    C29 C24 N5 C23 . . . . 178.3(2) ?
    C25 C24 N5 C23 . . . . -0.6(3) ?
loop_
    _geom_hbond_atom_site_label_D
    _geom_hbond_atom_site_label_H
    _geom_hbond_atom_site_label_A
    _geom_hbond_site_symmetry_A
    _geom_hbond_distance_DH
    _geom_hbond_distance_HA
    _geom_hbond_distance_DA
    _geom_hbond_angle_DHA
    N4 H4 N2 3 0.92(2) 2.03(2) 2.953(3) 176.3(19)
    N2 H2 N1 . 0.829(16) 2.45(2) 2.889(2) 114.3(16)
_iucr_refine_instructions_details
;
TITL 110512WY2_0m in P2(1)/c
CELL 0.71073  13.7693  10.8322  16.9102  90.000 106.512  90.000
ZERR   4.00   0.0027   0.0022   0.0034   0.000   0.003   0.000
LATT 1
SYMM -X, 0.5+Y, 0.5-Z
SFAC C  H  N
UNIT 116 116 20
OMIT   0.00  51.00
L.S. 4
ACTA
BOND $H
FMAP 2
PLAN 20
HTAB
EQIV $1 -X, -Y, -Z
HTAB N4 N2_$1
HTAB N2  N1
CONF
SIZE 0.16 0.15 0.10
DFIX 0.82  N2 H2 N3 H3 H4 H4 N5 H5A
WGHT  0.056000  0.000000
FVAR  0.438980
TEMP  25
C1     1   0.216597  0.208557 -0.001319 11.000000  0.060730  0.053930 =
           0.051390 -0.005850  0.018440 -0.005150
AFIX 23
H1A    2   0.242303  0.246785 -0.043202 11.000000 -1.200000
H1B    2   0.152605  0.169150 -0.028676 11.000000 -1.200000
AFIX 0
C2     1   0.290843  0.112790  0.044435 11.000000  0.056720  0.055500 =
           0.059440 -0.005830  0.022650 -0.000540
AFIX 23
H2A    2   0.304452  0.053805  0.005753 11.000000 -1.200000
H2B    2   0.354196  0.152067  0.073630 11.000000 -1.200000
AFIX 0
C3     1   0.321670 -0.016473  0.168440 11.000000  0.054000  0.049510 =
           0.069700  0.001310  0.020170  0.006050
AFIX 23
H3A    2   0.378226  0.037705  0.193216 11.000000 -1.200000
H3B    2   0.347453 -0.086796  0.145150 11.000000 -1.200000
AFIX 0
C4     1   0.275501 -0.059996  0.233209 11.000000  0.047410  0.040170 =
           0.060090 -0.003210  0.016610  0.000730
C5     1   0.175029 -0.074321  0.224974 11.000000  0.051610  0.059400 =
           0.057880 -0.006390  0.012450  0.000600
AFIX 43
H5     2   0.123363 -0.057162  0.177284 11.000000 -1.200000
AFIX 0
C6     1   0.252469 -0.132737  0.353656 11.000000  0.045470  0.044820 =
           0.058720 -0.010200  0.015340 -0.003250
C7     1   0.327037 -0.095631  0.316151 11.000000  0.047430  0.038770 =
           0.060190 -0.003950  0.015220  0.001160
C8     1   0.428252 -0.099780  0.363239 11.000000  0.046600  0.074720 =
           0.074190  0.000820  0.019780  0.002740
AFIX 43
H8     2   0.479648 -0.075753  0.340814 11.000000 -1.200000
AFIX 0
C9     1   0.450388 -0.140155  0.443515 11.000000  0.051180  0.099530 =
           0.068690  0.005150  0.008690  0.008640
AFIX 43
H9     2   0.517584 -0.141788  0.475546 11.000000 -1.200000
AFIX 0
C10    1   0.375548 -0.178420  0.477997 11.000000  0.065110  0.078600 =
           0.062150  0.001490  0.018810  0.007170
AFIX 43
H10    2   0.393409 -0.206607  0.532172 11.000000 -1.200000
AFIX 0
C11    1   0.275807 -0.175346  0.433534 11.000000  0.061690  0.058410 =
           0.062860 -0.005440  0.023040 -0.004260
AFIX 43
H11    2   0.225342 -0.201187  0.456475 11.000000 -1.200000
AFIX 0
C12    1   0.097562  0.354022  0.030923 11.000000  0.057250  0.048210 =
           0.057670 -0.000590  0.008830  0.001030
AFIX 23
H12A   2   0.081074  0.381556 -0.025936 11.000000 -1.200000
H12B   2   0.094524  0.425071  0.065054 11.000000 -1.200000
AFIX 0
C13    1   0.021601  0.260814  0.039368 11.000000  0.046240  0.046890 =
           0.055210 -0.006480  0.008580  0.000850
C14    1  -0.048126  0.201833 -0.022266 11.000000  0.052810  0.060450 =
           0.058610 -0.003800  0.013100  0.001100
AFIX 43
H14    2  -0.057622  0.216395 -0.078154 11.000000 -1.200000
AFIX 0
C15    1  -0.067220  0.122092  0.092870 11.000000  0.048230  0.052400 =
           0.060520 -0.007380  0.015650  0.002070
C16    1   0.011104  0.210067  0.114433 11.000000  0.045200  0.046820 =
           0.057050 -0.006810  0.013540  0.005860
C17    1   0.060242  0.231262  0.197941 11.000000  0.052720  0.060460 =
           0.060710 -0.009280  0.011610  0.005360
AFIX 43
H17    2   0.113388  0.287388  0.213493 11.000000 -1.200000
AFIX 0
C18    1   0.028817  0.168113  0.256216 11.000000  0.069670  0.078660 =
           0.059590 -0.001510  0.016930  0.014750
AFIX 43
H18    2   0.060989  0.181560  0.311823 11.000000 -1.200000
AFIX 0
C19    1  -0.050998  0.083614  0.233378 11.000000  0.075900  0.073390 =
           0.077280  0.008130  0.036140  0.011220
AFIX 43
H19    2  -0.071810  0.043339  0.274333 11.000000 -1.200000
AFIX 0
C20    1  -0.099452  0.058443  0.152330 11.000000  0.060010  0.060780 =
           0.085050 -0.003630  0.028690  0.001630
AFIX 43
H20    2  -0.151787  0.001113  0.137646 11.000000 -1.200000
AFIX 0
C21    1   0.275733  0.402217  0.065860 11.000000  0.063030  0.054700 =
           0.053460  0.000460  0.019580 -0.010270
AFIX 23
H21A   2   0.254388  0.458889  0.019752 11.000000 -1.200000
H21B   2   0.339789  0.366380  0.064477 11.000000 -1.200000
AFIX 0
C22    1   0.291576  0.472969  0.144088 11.000000  0.051760  0.046520 =
           0.058300 -0.004490  0.018160 -0.007420
C23    1   0.274788  0.594578  0.153138 11.000000  0.078190  0.054400 =
           0.069530 -0.000480  0.024250  0.000760
AFIX 43
H23    2   0.245142  0.648332  0.110176 11.000000 -1.200000
AFIX 0
C24    1   0.347212  0.524752  0.280342 11.000000  0.056740  0.058110 =
           0.064790 -0.014260  0.022410 -0.004380
C25    1   0.337087  0.426178  0.225018 11.000000  0.051300  0.048100 =
           0.053200 -0.007780  0.014630 -0.007180
C26    1   0.371859  0.311222  0.256149 11.000000  0.088990  0.056280 =
           0.059950 -0.005840  0.011420  0.004190
AFIX 43
H26    2   0.365826  0.243855  0.220986 11.000000 -1.200000
AFIX 0
C27    1   0.415321  0.297519  0.339367 11.000000  0.102330  0.079980 =
           0.063720  0.005500  0.007880  0.013670
AFIX 43
H27    2   0.438250  0.220137  0.360394 11.000000 -1.200000
AFIX 0
C28    1   0.425639  0.396960  0.392608 11.000000  0.078810  0.104770 =
           0.056370 -0.004390  0.013450  0.007150
AFIX 43
H28    2   0.456325  0.385403  0.448658 11.000000 -1.200000
AFIX 0
C29    1   0.391721  0.511216  0.364434 11.000000  0.073190  0.092490 =
           0.061150 -0.027570  0.022130 -0.005640
AFIX 43
H29    2   0.398140  0.577830  0.400252 11.000000 -1.200000
AFIX 0
N1     3   0.200343  0.303440  0.055400 11.000000  0.049800  0.042950 =
           0.049770 -0.004110  0.013880 -0.004380
N2     3   0.247950  0.049463  0.102880 11.000000  0.052060  0.047840 =
           0.059810 -0.000690  0.019350  0.002090
H2     2   0.221062  0.102853  0.124812 11.000000 -1.200000
N3     3   0.160838 -0.117383  0.296523 11.000000  0.045510  0.075520 =
           0.063340 -0.004360  0.017560 -0.007360
H3     2   0.106393 -0.134591  0.308285 11.000000 -1.200000
N4     3  -0.102417  0.118494  0.008388 11.000000  0.052110  0.060460 =
           0.066880 -0.013550  0.012870 -0.010740
H4     2  -0.149148  0.065557 -0.024437 11.000000 -1.200000
N5     3   0.307607  0.626889  0.234315 11.000000  0.098810  0.051540 =
           0.081080 -0.017630  0.031850  0.002300
H5A    2   0.303774  0.695943  0.254745 11.000000 -1.200000
HKLF 4
END
;
data_New_Global_Publ_Block
_journal_date_recd_electronic     2013-09-08
_journal_date_accepted     2013-10-14
_journal_name_full     'Acta Crystallographica, Section E'
_journal_year     2013
_journal_volume     69
_journal_issue     11
_journal_page_first     o1678
_journal_page_last     o1678
_journal_paper_category     QO
_journal_paper_doi     10.1107/S1600536813028225
_journal_coeditor_code     LH5652
_publ_contact_author_name     'Yan-Jun Li'
_publ_contact_author_address
;
Wuhan University of Science and Technology
Hubei,Wuhan 430081
People's Republic of China
;
_publ_contact_author_email     'yanwatercn@wust.edu.cn'
_publ_contact_author_fax     ?
_publ_contact_author_phone     ?
_publ_section_title
;\
<i>N</i>,<i>N</i>,<i>N</i>'-Tris[(1<i>H</i>-indol-3-yl)methyl]ethane-1,2-\
diamine
;
loop_
    _publ_author_name
    _publ_author_address
    'Li, Yan-Jun'
;
Wuhan University of Science and Technology
Hubei
Wuhan 430081
People's Republic of China
;
    'Wang, De-Ju'
;
Wuhan University of Science and Technology
Hubei
Wuhan 430081
People's Republic of China
;
