# Supplementary material for: N,N,N′-Tris[(1H-indol-3-yl)meth­yl]ethane-1,2-di­amine
Source: Acta Crystallogr Sect E Struct Rep Online. 2013 Oct 19;69(Pt 11):o1678. doi: 10.1107/S1600536813028225 (PMC3884334; doi:10.1107/S1600536813028225)
Supplement: Supplementary file 2 [file e-69-o1678-Isup2.hkl]

# 
# h,k,l, Fc-squared, Fo-squared, sigma(Fo-squared) and status flag 
# 
data_I
_shelx_title ' 110512WY2_0m in P2(1)/c' 
_shelx_refln_list_code          4 
_shelx_F_calc_maximum      238.64 
_exptl_crystal_F_000       952.00 
_reflns_d_resolution_high  0.8256 
 
loop_ 
 _symmetry_equiv_pos_as_xyz 
 'x, y, z' 
 '-x, y+1/2, -z+1/2' 
 '-x, -y, -z' 
 'x, -y-1/2, z-1/2' 
 
_cell_length_a    13.7693 
_cell_length_b    10.8322 
_cell_length_c    16.9102 
_cell_angle_alpha  90.000 
_cell_angle_beta  106.512 
_cell_angle_gamma  90.000 
 
_shelx_F_squared_multiplier     1.000 
 
loop_ 
 _refln_index_h 
 _refln_index_k 
 _refln_index_l 
 _refln_F_squared_calc 
 _refln_F_squared_meas 
 _refln_F_squared_sigma 
 _refln_observed_status 
   2   0   0     8024.21     7101.16     80.73 o 
   3   0   0    26938.14    24844.11    277.97 o 
   4   0   0      162.47      187.48      4.93 o 
   5   0   0     1089.06     1043.90     14.76 o 
   6   0   0     1976.29     1954.42     24.19 o 
   7   0   0      312.40      295.16      8.16 o 
   8   0   0      552.33      580.63     12.54 o 
   9   0   0      118.35      131.80      6.84 o 
  10   0   0        6.27       12.17      7.22 o 
  11   0   0      219.51      220.98      9.50 o 
  12   0   0       22.42       19.62      6.10 o 
  13   0   0       82.69       81.74      7.84 o 
  14   0   0        1.61        7.16      7.26 o 
   1   1   0      240.86      182.08      7.29 o 
   2   1   0        2.88        2.50      0.84 o 
   3   1   0       13.17       14.30      1.28 o 
   4   1   0      739.51      744.72      7.80 o 
   5   1   0      222.77      222.22      6.20 o 
   6   1   0     2619.63     2647.07     21.52 o 
   7   1   0       24.94       29.73      2.31 o 
   8   1   0       33.89       29.87      2.52 o 
   9   1   0        1.26        1.45      2.18 o 
  10   1   0      401.77      409.06      8.35 o 
  11   1   0      403.20      389.66     10.46 o 
  12   1   0       29.86       28.98      3.98 o 
  13   1   0        0.19        0.00      2.61 o 
  14   1   0        2.75        1.88      4.28 o 
  15   1   0      108.70      105.50     15.88 o 
   0   2   0      143.00      148.64      4.82 o 
   1   2   0     7462.23     7382.81     67.02 o 
   2   2   0    11475.98    11036.50    122.04 o 
   3   2   0      105.65       98.27      3.06 o 
   4   2   0     1408.56     1406.22     15.40 o 
   5   2   0     6299.09     6426.82     43.88 o 
   6   2   0        1.43        0.16      1.17 o 
   7   2   0      359.19      375.30      6.66 o 
   8   2   0       10.19       11.20      1.98 o 
   9   2   0        1.66        0.00      1.74 o 
  10   2   0       21.63       20.42      2.75 o 
  11   2   0        7.29        7.61      2.70 o 
  12   2   0      203.87      225.21      8.24 o 
  13   2   0        4.07        0.00      3.64 o 
  14   2   0       24.70       19.25      5.88 o 
  15   2   0        0.24        0.00      6.68 o 
   1   3   0     9896.17     9752.24     77.42 o 
   2   3   0     3406.41     3188.64     33.19 o 
   3   3   0     3995.14     4014.00     59.88 o 
   4   3   0        8.35        8.18      2.40 o 
   5   3   0       56.06       62.02      3.28 o 
   6   3   0      327.45      367.30      6.93 o 
   7   3   0      513.10      568.70     10.20 o 
   8   3   0        4.16        5.15      2.48 o 
   9   3   0       35.22       46.32      4.48 o 
  10   3   0        2.30        0.43      5.19 o 
  11   3   0        5.08        0.00      2.65 o 
  12   3   0       21.68       21.43      5.20 o 
  13   3   0       39.84       42.37     10.42 o 
  14   3   0        6.03        0.00      4.34 o 
  15   3   0        0.14        3.83      4.75 o 
   0   4   0     7180.73     6499.42     79.55 o 
   1   4   0       58.34       59.64      3.27 o 
   2   4   0      479.58      485.58     13.29 o 
   3   4   0      708.87      691.94     11.90 o 
   4   4   0       66.23       81.05      4.09 o 
   5   4   0     2572.22     2756.24     31.96 o 
   6   4   0      556.95      592.55     11.65 o 
   7   4   0      541.78      575.49     13.31 o 
   8   4   0      175.01      196.84      7.51 o 
   9   4   0        7.27        6.82      2.85 o 
  10   4   0       22.12       18.67      4.37 o 
  11   4   0      140.64      138.56      9.65 o 
  12   4   0       51.59       54.54     14.84 o 
  13   4   0        4.92        2.36      4.49 o 
  14   4   0        2.92       12.42      6.92 o 
  15   4   0       18.95       12.68      7.79 o 
   1   5   0      690.19      701.97     11.68 o 
   2   5   0      139.91      130.23      5.00 o 
   3   5   0      636.97      686.36     11.43 o 
   4   5   0        3.27        5.77      2.19 o 
   5   5   0      831.83      862.47     14.85 o 
   6   5   0        0.24        2.38      2.07 o 
   7   5   0        3.71        0.00      3.18 o 
   8   5   0       26.30       23.92      5.86 o 
   9   5   0      128.83      125.26     11.22 o 
  10   5   0        9.16       10.48      5.13 o 
  11   5   0       46.65       53.59      9.06 o 
  12   5   0       26.61       28.51      7.28 o 
  13   5   0        0.14        0.00      5.76 o 
  14   5   0        7.12        0.00     12.56 o 
   0   6   0      658.05      665.14     17.43 o 
   1   6   0      353.84      355.21      9.25 o 
   2   6   0        2.36        4.69      3.24 o 
   3   6   0        0.40        0.00      1.83 o 
   4   6   0      190.38      202.36      6.61 o 
   5   6   0      157.57      181.24     18.81 o 
   6   6   0        6.79        8.81      4.05 o 
   7   6   0       91.44      105.57      9.72 o 
   8   6   0      139.08      138.56     21.41 o 
   9   6   0        2.32        3.38      4.33 o 
  10   6   0       36.02       39.96      8.11 o 
  11   6   0        0.36        7.97      7.78 o 
  12   6   0       77.94      105.42     12.36 o 
  13   6   0       19.25        6.39      6.39 o 
  14   6   0        2.36        1.98     15.13 o 
   1   7   0      280.18      277.58      8.40 o 
   2   7   0      237.89      240.82      7.87 o 
   3   7   0        2.85        4.09      2.47 o 
   4   7   0      137.91      130.69      8.05 o 
   5   7   0        2.77        0.73      2.96 o 
   6   7   0        0.35        0.00      3.84 o 
   7   7   0        3.00       12.65      5.27 o 
   8   7   0       27.72       19.66      5.95 o 
   9   7   0       20.02        7.89      7.63 o 
  10   7   0       18.99       18.27      6.91 o 
  11   7   0       25.85        9.57      9.47 o 
  12   7   0       12.69       17.31      7.35 o 
  13   7   0       17.21       18.86     10.95 o 
   0   8   0        6.42        9.45      4.66 o 
   1   8   0        1.66        3.56      2.73 o 
   2   8   0       88.41       91.21      6.11 o 
   3   8   0       12.50        9.88      4.09 o 
   4   8   0       23.69       25.32      5.14 o 
   5   8   0      307.16      297.33     12.91 o 
   6   8   0        0.53        4.28      3.84 o 
   7   8   0       65.43       57.31      9.10 o 
   8   8   0       34.80       24.93      6.89 o 
   9   8   0        6.20        7.14      5.39 o 
  10   8   0        0.47        0.00      6.56 o 
  11   8   0        9.80        4.69      6.27 o 
  12   8   0       12.12       15.52      6.77 o 
   1   9   0       68.90       67.05      5.91 o 
   2   9   0      118.79      108.39      8.65 o 
   3   9   0       13.55       11.29      4.34 o 
   4   9   0      127.47      135.07      9.67 o 
   5   9   0       71.82       71.20      7.95 o 
   6   9   0       21.63       21.70      7.05 o 
   7   9   0        1.12        4.00      8.98 o 
   8   9   0      124.38      113.86     18.42 o 
   9   9   0        0.31        2.66      4.97 o 
  10   9   0       15.99       21.99      8.52 o 
  11   9   0        4.95        9.06      6.42 o 
   0  10   0      265.29      252.89     14.58 o 
   1  10   0       53.93       60.31      7.41 o 
   2  10   0       11.64       18.39      5.19 o 
   3  10   0       32.07       30.79      7.25 o 
   4  10   0        7.33        7.24      4.48 o 
   5  10   0       75.94       69.74     10.51 o 
   6  10   0       34.69       52.57      9.90 o 
   7  10   0        0.27        2.32      6.50 o 
   8  10   0       72.83       77.08     11.57 o 
   9  10   0        0.90        0.00      6.11 o 
  10  10   0        6.52        6.58      7.37 o 
   1  11   0        3.63        4.05      6.23 o 
   2  11   0        0.02        0.00      5.97 o 
   3  11   0      142.42      154.34     11.39 o 
   4  11   0      127.99      124.19     13.11 o 
   5  11   0       22.16       19.79      7.71 o 
   6  11   0        7.24       10.08      6.78 o 
   7  11   0       16.78       16.05      7.91 o 
   8  11   0       34.67       39.68     10.47 o 
   0  12   0       66.81       69.43     15.78 o 
   1  12   0       19.81       18.15      7.61 o 
   2  12   0       12.46       25.22     14.89 o 
   3  12   0       11.10        9.59      7.05 o 
   4  12   0       16.83       14.82      7.65 o 
   5  12   0        0.13        4.01      6.26 o 
   6  12   0       23.82       28.47     14.06 o 
   1  13   0        3.36        4.90      7.63 o 
   2  13   0       19.71       19.36     13.02 o 
 -15   1   1       33.87       48.57     13.60 o 
 -14   1   1        1.47        0.00      3.13 o 
 -13   1   1      171.30      186.02      8.76 o 
 -12   1   1       17.00       19.53      3.52 o 
 -11   1   1      401.90      377.86      8.35 o 
 -10   1   1       44.66       42.38      3.37 o 
  -9   1   1      259.04      248.14      6.01 o 
  -8   1   1      296.54      312.88      6.23 o 
  -7   1   1        1.04        0.00      1.14 o 
  -6   1   1      426.25      459.50      6.63 o 
  -5   1   1      184.21      217.76      4.49 o 
  -4   1   1     7777.17     7582.44     49.19 o 
  -3   1   1     3001.81     2826.37     26.85 o 
  -2   1   1     5191.30     4789.16     44.65 o 
  -1   1   1     1225.84     1061.95     26.27 o 
   0   1   1      477.49      446.95     11.05 o 
   1   1   1     1644.54     1614.45     24.89 o 
   2   1   1      146.04      129.74      2.35 o 
   3   1   1     3799.07     3609.34     25.07 o 
   4   1   1      434.97      451.89      5.88 o 
   5   1   1        3.87        2.69      1.07 o 
   6   1   1        2.53        4.25      1.59 o 
   7   1   1      738.83      746.90      9.83 o 
   8   1   1      131.03      137.74      4.65 o 
   9   1   1       42.29       45.14      3.34 o 
  10   1   1        0.72        0.00      1.79 o 
  11   1   1        0.06        3.19      2.16 o 
  12   1   1       14.12       20.34      3.72 o 
  13   1   1       29.18       41.12      5.10 o 
  14   1   1       39.57       46.89      7.04 o 
  15   1   1       11.59       13.65      9.70 o 
 -16   2   1        0.01        0.00      9.08 o 
 -15   2   1        0.30        0.00      3.99 o 
 -14   2   1        9.64        3.76      4.41 o 
 -13   2   1       77.38       89.37      9.13 o 
 -12   2   1       98.30      108.14      6.11 o 
 -11   2   1        8.00        5.20      2.56 o 
 -10   2   1        8.04        4.08      2.19 o 
  -9   2   1      311.18      320.31      9.12 o 
  -8   2   1      366.23      389.81      7.07 o 
  -7   2   1      626.33      659.59      8.87 o 
  -6   2   1        0.32        1.56      1.57 o 
  -5   2   1     1884.16     1752.35     16.64 o 
  -4   2   1    10551.11    10050.76     79.18 o 
  -3   2   1    12044.96    11362.09    102.87 o 
  -2   2   1    31558.30    29928.68    258.27 o 
  -1   2   1     2378.05     2461.18     25.92 o 
   0   2   1     4035.63     3679.71     30.95 o 
   1   2   1    15463.30    14439.16    126.79 o 
   2   2   1     4404.64     4159.06     40.48 o 
   3   2   1       15.47       26.03      3.15 o 
   4   2   1      430.33      490.05      7.01 o 
   5   2   1        1.08        2.45      1.16 o 
   6   2   1      783.24      809.00      9.88 o 
   7   2   1      220.64      220.82      5.24 o 
   8   2   1      714.55      798.14     10.96 o 
   9   2   1      152.73      155.26      5.38 o 
  10   2   1      184.02      176.48      5.93 o 
  11   2   1      209.55      211.50      8.83 o 
  12   2   1      161.45      142.97     10.49 o 
  13   2   1        0.20        0.00      3.19 o 
  14   2   1       29.16       26.13      6.04 o 
  15   2   1        0.04        6.02      6.39 o 
 -15   3   1        2.83        8.67      5.01 o 
 -14   3   1       77.92       77.61      8.55 o 
 -13   3   1        7.50        2.59      3.88 o 
 -12   3   1        5.54        7.37      3.30 o 
 -11   3   1      168.39      166.64      8.82 o 
 -10   3   1        1.99        1.86      3.80 o 
  -9   3   1      155.65      162.12      8.12 o 
  -8   3   1        5.92        6.68      2.26 o 
  -7   3   1       62.90       72.35      3.58 o 
  -6   3   1      183.43      190.92      5.73 o 
  -5   3   1       15.07       11.74      1.81 o 
  -4   3   1      258.67      291.18      5.55 o 
  -3   3   1      796.84      720.95     15.66 o 
  -2   3   1     4218.09     4017.84     37.40 o 
  -1   3   1     2331.19     2274.44     21.88 o 
   0   3   1     3691.43     3430.86     30.69 o 
   1   3   1     1773.22     1643.54     19.68 o 
   2   3   1      389.17      418.01      8.16 o 
   3   3   1       87.65       82.37      3.87 o 
   4   3   1        1.93        0.00      1.31 o 
   5   3   1      136.26      149.47      5.57 o 
   6   3   1        2.97        5.07      1.66 o 
   7   3   1       26.22       31.51      2.91 o 
   8   3   1      348.10      336.74      7.71 o 
   9   3   1      195.64      192.11      8.62 o 
  10   3   1        5.24        3.10      2.76 o 
  11   3   1       76.19       78.29      7.55 o 
  12   3   1       41.60       36.47      6.24 o 
  13   3   1        0.11        8.95      4.51 o 
  14   3   1       18.36       14.06      5.43 o 
  15   3   1       10.13        2.82      6.77 o 
 -15   4   1        3.53        9.39      5.74 o 
 -14   4   1       11.14       14.96      5.40 o 
 -13   4   1        0.16        1.41      4.09 o 
 -12   4   1       18.53       23.35      5.42 o 
 -11   4   1       52.49       60.09      5.64 o 
 -10   4   1       57.82       61.56      5.57 o 
  -9   4   1        0.01        0.93      2.35 o 
  -8   4   1      378.74      381.98     10.14 o 
  -7   4   1     1338.14     1371.65     23.75 o 
  -6   4   1     2009.27     2027.89     22.58 o 
  -5   4   1       24.05       15.65      2.72 o 
  -4   4   1       90.61       77.41      3.48 o 
  -3   4   1      110.36      109.63      3.86 o 
  -2   4   1      304.85      287.11      6.83 o 
  -1   4   1      271.72      284.88      6.93 o 
   0   4   1       78.15       81.62      4.07 o 
   1   4   1      713.29      673.26     12.40 o 
   2   4   1      711.76      717.60     12.47 o 
   3   4   1      317.97      348.38     13.14 o 
   4   4   1      507.47      559.22     11.03 o 
   5   4   1      415.75      385.27     12.81 o 
   6   4   1      720.76      720.51     13.81 o 
   7   4   1       47.76       44.52      3.57 o 
   8   4   1      205.34      204.17     13.00 o 
   9   4   1       24.77       16.30      3.87 o 
  10   4   1       51.75       49.54      7.80 o 
  11   4   1        4.64        8.33      5.04 o 
  12   4   1       44.45       58.16      9.32 o 
  13   4   1        4.63        6.22     12.82 o 
  14   4   1       21.24       12.56      7.13 o 
 -14   5   1       22.93       25.83      7.83 o 
 -13   5   1        1.56        1.14      5.28 o 
 -12   5   1       20.25       18.41      8.77 o 
 -11   5   1       40.66       45.28      6.15 o 
 -10   5   1       62.68       51.99      6.16 o 
  -9   5   1       21.08       16.63      4.33 o 
  -8   5   1        1.79        2.41      4.13 o 
  -7   5   1      178.56      184.35     11.47 o 
  -6   5   1       29.54       19.75      4.82 o 
  -5   5   1     1591.22     1629.51     21.74 o 
  -4   5   1     3695.81     3722.87     39.49 o 
  -3   5   1      230.35      249.99      6.43 o 
  -2   5   1      559.44      596.57     10.49 o 
  -1   5   1      673.92      653.83     11.17 o 
   0   5   1       93.96      103.49      4.69 o 
   1   5   1      207.16      213.29      7.70 o 
   2   5   1       73.83       84.47      4.40 o 
   3   5   1      162.20      171.90     10.43 o 
   4   5   1     1111.79     1196.57     18.79 o 
   5   5   1      407.63      397.10     10.02 o 
   6   5   1       21.42       21.30      6.68 o 
   7   5   1        3.18        5.38      3.97 o 
   8   5   1        9.07        7.65      3.03 o 
   9   5   1        4.79        6.10      4.69 o 
  10   5   1      216.13      201.88     19.10 o 
  11   5   1      109.46      115.39     11.78 o 
  12   5   1       53.76       47.64      8.93 o 
  13   5   1        7.22        6.94      6.11 o 
  14   5   1        0.58        4.96      6.43 o 
 -14   6   1       27.67       25.86      8.26 o 
 -13   6   1        7.48        7.21      6.06 o 
 -12   6   1      125.70      107.62     12.16 o 
 -11   6   1        1.85        0.00      4.35 o 
 -10   6   1      118.60      140.51      9.15 o 
  -9   6   1       29.94       27.23      6.82 o 
  -8   6   1      532.66      553.88     20.21 o 
  -7   6   1      310.80      320.65     14.69 o 
  -6   6   1      132.50      146.06     10.67 o 
  -5   6   1      156.78      161.56      8.38 o 
  -4   6   1       98.12      101.39      4.90 o 
  -3   6   1      580.76      585.83     11.18 o 
  -2   6   1        8.06        5.61      2.18 o 
  -1   6   1      421.92      414.44      9.50 o 
   0   6   1        0.04        1.38      1.92 o 
   1   6   1       57.07       54.16      4.25 o 
   2   6   1     1202.84     1225.10     17.76 o 
   3   6   1       58.48       54.50      4.23 o 
   4   6   1       14.41       21.44      4.80 o 
   5   6   1      165.75      180.68     10.06 o 
   6   6   1        1.14        0.00      3.71 o 
   7   6   1      607.68      620.56     20.66 o 
   8   6   1        0.55        2.57      4.37 o 
   9   6   1       90.66       91.71     10.41 o 
  10   6   1      157.99      182.92     14.00 o 
  11   6   1        0.15        0.00      4.32 o 
  12   6   1       76.90       98.93     19.85 o 
  13   6   1       14.55       11.58     18.84 o 
 -13   7   1        0.17        7.01      6.50 o 
 -12   7   1        0.35        0.00      4.47 o 
 -11   7   1       11.24       10.18      7.07 o 
 -10   7   1       82.03       77.52     10.81 o 
  -9   7   1        0.16        0.00      4.04 o 
  -8   7   1      111.11      124.82     11.82 o 
  -7   7   1       18.83       22.53      6.40 o 
  -6   7   1      136.16      130.88      8.52 o 
  -5   7   1        3.89        7.40      4.53 o 
  -4   7   1      163.01      172.81      8.82 o 
  -3   7   1       87.22       84.79      5.32 o 
  -2   7   1       53.50       57.45      4.67 o 
  -1   7   1      129.80      125.83      6.20 o 
   0   7   1      283.67      267.68      8.30 o 
   1   7   1       67.42       69.75      5.06 o 
   2   7   1       19.17       22.67      3.41 o 
   3   7   1        2.58        0.00      2.25 o 
   4   7   1       49.27       44.68      4.36 o 
   5   7   1        0.55        1.91      3.17 o 
   6   7   1       71.02       64.43      8.42 o 
   7   7   1        3.51        0.00      4.36 o 
   8   7   1        9.02        7.08      5.10 o 
   9   7   1       24.76       16.60     10.66 o 
  10   7   1        4.42        6.82      5.41 o 
  11   7   1        0.09        0.00     10.33 o 
  12   7   1        4.49        6.00      6.65 o 
  13   7   1       20.77       13.05      8.23 o 
 -12   8   1       20.99       14.65      7.84 o 
 -11   8   1        0.20        1.69      5.71 o 
 -10   8   1        1.76        6.27      5.22 o 
  -9   8   1        0.01        1.41      5.21 o 
  -8   8   1        3.44        3.78      5.76 o 
  -7   8   1        7.31        9.10      5.50 o 
  -6   8   1        7.37        6.05      5.66 o 
  -5   8   1       31.00       37.46      6.07 o 
  -4   8   1      204.56      210.71     10.51 o 
  -3   8   1        1.42        3.60      3.48 o 
  -2   8   1       58.02       58.15      5.04 o 
  -1   8   1       59.60       53.44      4.99 o 
   0   8   1       70.13       61.65      5.31 o 
   1   8   1      265.86      247.30      8.71 o 
   2   8   1       24.84       24.19      4.15 o 
   3   8   1       42.99       37.68      5.22 o 
   4   8   1      221.97      241.47     13.35 o 
   5   8   1      258.31      272.81     11.79 o 
   6   8   1      170.72      161.38     10.25 o 
   7   8   1       34.12       18.49     14.48 o 
   8   8   1        4.82        6.54      5.44 o 
   9   8   1      238.92      240.51     16.47 o 
  10   8   1       83.30       98.26     12.35 o 
  11   8   1       14.95       15.31      6.96 o 
  12   8   1       49.08       36.46     11.65 o 
 -11   9   1       12.13       14.04      8.74 o 
 -10   9   1      119.66      136.21     14.90 o 
  -9   9   1       10.53        2.88      5.89 o 
  -8   9   1      151.54      181.91     20.29 o 
  -7   9   1        2.65        0.00      4.58 o 
  -6   9   1        0.69        0.01      4.76 o 
  -5   9   1      131.14      150.78     13.03 o 
  -4   9   1       23.20       31.66      5.97 o 
  -3   9   1      230.62      221.48     11.48 o 
  -2   9   1      100.14      115.41     21.97 o 
  -1   9   1        0.68        5.47      3.67 o 
   0   9   1      104.32      118.93      7.31 o 
   1   9   1       60.10       61.39      5.89 o 
   2   9   1        9.65        5.36      3.91 o 
   3   9   1       26.93       18.43      4.84 o 
   4   9   1       42.56       48.78      6.76 o 
   5   9   1       65.59       73.93      8.09 o 
   6   9   1       13.96        7.76      4.57 o 
   7   9   1      100.12      128.49     13.17 o 
   8   9   1       26.52       28.40      7.57 o 
   9   9   1        2.31        1.20      5.55 o 
  10   9   1        0.65       10.17      6.48 o 
  11   9   1       16.56        8.28      7.27 o 
 -10  10   1        6.15        0.00      6.32 o 
  -9  10   1        0.86        4.46      6.13 o 
  -8  10   1        2.48        5.31      6.25 o 
  -7  10   1       47.22       50.86     10.11 o 
  -6  10   1       10.43       13.43      6.58 o 
  -5  10   1        1.65        1.76      5.46 o 
  -4  10   1       10.80        9.17      4.82 o 
  -3  10   1      186.28      171.58     10.87 o 
  -2  10   1       20.81       27.59      7.27 o 
  -1  10   1        7.13        7.62      4.49 o 
   0  10   1       83.41       69.87      7.95 o 
   1  10   1       57.66       49.20      6.74 o 
   2  10   1        2.12        0.00      3.69 o 
   3  10   1        1.04        0.92      5.03 o 
   4  10   1      207.61      233.17     12.84 o 
   5  10   1        1.15        0.00      4.14 o 
   6  10   1       43.17       34.10      8.75 o 
   7  10   1       10.44       11.21      5.86 o 
   8  10   1        5.20        4.59      6.60 o 
   9  10   1        0.97        1.01      8.25 o 
  10  10   1        0.00        0.00      6.15 o 
  -8  11   1       16.37       17.70      7.80 o 
  -7  11   1       51.33       62.96     13.96 o 
  -6  11   1        1.42        4.44      5.56 o 
  -5  11   1       47.98       61.84     16.58 o 
  -4  11   1        0.01        5.53      8.67 o 
  -3  11   1        3.95        2.29      8.98 o 
  -2  11   1       42.80       40.91      7.38 o 
  -1  11   1        8.16        8.85      4.69 o 
   0  11   1       49.30       59.53     11.31 o 
   1  11   1       12.50       10.22      7.06 o 
   2  11   1       66.48       76.14      8.55 o 
   3  11   1       16.34       14.12      5.70 o 
   4  11   1       24.57       16.04      9.52 o 
   5  11   1       66.27       65.08     11.13 o 
   6  11   1       32.76       32.55      9.16 o 
   7  11   1       31.15       39.17     10.07 o 
   8  11   1        8.04        2.81      6.38 o 
  -6  12   1        4.73       17.44      8.29 o 
  -5  12   1        5.90       13.63      7.80 o 
  -4  12   1        2.62        7.08      6.01 o 
  -3  12   1       31.07       19.04     10.69 o 
  -2  12   1        0.90        7.13      6.84 o 
  -1  12   1        3.59        6.80      7.35 o 
   0  12   1       12.81        6.59      9.24 o 
   1  12   1        0.38        3.04      8.07 o 
   2  12   1        5.09        9.66      7.98 o 
   3  12   1        9.37       16.20      6.07 o 
   4  12   1       14.18       21.10      7.32 o 
   5  12   1        1.77        2.71      6.11 o 
   6  12   1        5.48       27.99      8.59 o 
  -2  13   1       16.71       17.75     13.13 o 
  -1  13   1        2.14       12.51     12.14 o 
   0  13   1       17.64       11.82      8.15 o 
   1  13   1       32.53       39.28     15.49 o 
 -15   0   2        0.02        0.26      7.58 o 
 -14   0   2       11.56       13.80      8.46 o 
 -13   0   2        0.10        1.75      4.31 o 
 -12   0   2      233.58      236.94      9.91 o 
 -11   0   2     1104.44     1127.77     20.95 o 
 -10   0   2      445.85      444.09     11.84 o 
  -9   0   2      656.35      634.79     13.55 o 
  -8   0   2      834.99      831.11     14.91 o 
  -7   0   2      317.60      286.28      9.66 o 
  -6   0   2     4584.60     4268.52     43.77 o 
  -5   0   2      183.70      187.83      5.24 o 
  -4   0   2    22216.90    21069.70    182.94 o 
  -3   0   2    56951.25    51629.85    441.11 o 
  -2   0   2     5108.86     4766.84    138.92 o 
  -1   0   2     4385.59     4090.61     64.97 o 
   1   0   2      210.71      241.71      7.89 o 
   2   0   2      173.18      201.43      4.34 o 
   3   0   2     3594.97     3390.01     33.87 o 
   4   0   2      954.06      880.39     12.86 o 
   5   0   2      124.24      133.19      5.70 o 
   6   0   2     3754.24     3783.79     41.17 o 
   7   0   2      632.37      631.79     12.95 o 
   8   0   2      122.02      119.18      6.24 o 
   9   0   2       63.00       59.71      7.24 o 
  10   0   2      529.97      529.82     14.75 o 
  11   0   2       82.28       88.75      7.08 o 
  12   0   2      352.06      407.09     16.69 o 
  13   0   2        8.39       12.81      5.64 o 
  14   0   2        7.38        0.52      7.11 o 
  15   0   2       27.71       30.88     11.36 o 
 -16   1   2        0.02        0.00      8.67 o 
 -15   1   2       21.80       19.68      6.94 o 
 -14   1   2        1.26        5.49      4.01 o 
 -13   1   2       29.30       25.84      4.52 o 
 -12   1   2        0.00        0.00      2.46 o 
 -11   1   2       34.19       37.16      3.41 o 
 -10   1   2       63.75       63.12      5.65 o 
  -9   1   2      448.01      423.04      7.70 o 
  -8   1   2        7.30        9.99      2.05 o 
  -7   1   2      476.98      455.86      7.01 o 
  -6   1   2      883.67      810.05      9.18 o 
  -5   1   2        0.36        1.49      0.97 o 
  -4   1   2     3281.40     3192.55     22.79 o 
  -3   1   2    17922.90    16722.27    146.58 o 
  -2   1   2     3110.94     2724.55     36.01 o 
  -1   1   2        7.48        5.21      1.00 o 
   0   1   2    18076.30    15866.13    229.90 o 
   1   1   2    13227.26    12407.67    133.92 o 
   2   1   2      689.67      645.05      8.38 o 
   3   1   2     5600.34     5305.76     39.16 o 
   4   1   2       62.56       60.31      3.41 o 
   5   1   2      251.79      200.71      4.29 o 
   6   1   2      425.77      409.47      6.70 o 
   7   1   2      146.03      169.19      4.67 o 
   8   1   2       18.68       19.81      2.37 o 
   9   1   2       91.91       86.29      5.68 o 
  10   1   2       34.67       36.45      3.46 o 
  11   1   2      207.65      224.15      7.76 o 
  12   1   2       38.00       38.02      4.50 o 
  13   1   2       72.76       65.57      7.43 o 
  14   1   2       15.46       14.52      5.42 o 
  15   1   2       72.15      102.28     16.71 o 
 -16   2   2        5.06        0.00      7.94 o 
 -15   2   2       16.80        7.04     12.84 o 
 -14   2   2        1.00        1.01      3.55 o 
 -13   2   2       21.51       24.01      4.53 o 
 -12   2   2        0.09        0.39      2.65 o 
 -11   2   2       82.69       71.07      4.90 o 
 -10   2   2       73.81       77.43      4.70 o 
  -9   2   2       43.14       54.01      3.31 o 
  -8   2   2      281.64      283.38      6.47 o 
  -7   2   2        2.79        0.37      1.56 o 
  -6   2   2     4587.29     4581.52     33.16 o 
  -5   2   2        6.63       14.29      3.53 o 
  -4   2   2        0.75        0.22      1.62 o 
  -3   2   2    11432.75    10993.87    107.73 o 
  -2   2   2       14.08       15.77      2.24 o 
  -1   2   2      551.96      483.39      9.81 o 
   0   2   2    14505.82    13633.55    120.00 o 
   1   2   2     2742.25     2601.15     27.10 o 
   2   2   2     6009.71     5841.03     55.56 o 
   3   2   2     2936.03     2927.38     31.62 o 
   4   2   2      350.14      346.60      6.36 o 
   5   2   2      266.80      271.77      5.54 o 
   6   2   2      139.52      148.35      4.31 o 
   7   2   2      332.79      377.02      6.98 o 
   8   2   2        0.35        0.05      1.60 o 
   9   2   2       54.01       49.45      4.27 o 
  10   2   2       16.07       12.89      2.99 o 
  11   2   2        8.46        6.40      3.78 o 
  12   2   2       15.47       11.97      4.01 o 
  13   2   2       44.38       35.68      7.72 o 
  14   2   2        0.68        3.24      5.45 o 
  15   2   2        0.36        0.97      6.36 o 
 -15   3   2        0.55        0.00      4.67 o 
 -14   3   2        0.45        0.00      4.67 o 
 -13   3   2       15.72        5.29      3.99 o 
 -12   3   2      113.84      121.15      9.87 o 
 -11   3   2       79.28       90.77      9.21 o 
 -10   3   2      158.15      179.55      7.95 o 
  -9   3   2       12.66       15.48      3.60 o 
  -8   3   2     1194.96     1205.94     18.20 o 
  -7   3   2      176.46      176.78      4.81 o 
  -6   3   2      200.29      201.99      5.08 o 
  -5   3   2     1661.53     1754.00     24.39 o 
  -4   3   2     4015.91     4071.57     44.11 o 
  -3   3   2       14.51       18.89      2.14 o 
  -2   3   2       84.68       83.77      4.06 o 
  -1   3   2    13795.56    13371.86    104.11 o 
   0   3   2     5023.51     4815.89     41.30 o 
   1   3   2     4124.80     4004.47     40.51 o 
   2   3   2     1283.22     1310.00     19.60 o 
   3   3   2        0.00        0.00      1.50 o 
   4   3   2      634.86      604.18     11.46 o 
   5   3   2      257.36      285.59      6.85 o 
   6   3   2     1609.36     1678.57     19.64 o 
   7   3   2        7.55        5.08      2.06 o 
   8   3   2      643.98      659.92     12.09 o 
   9   3   2        2.41       11.45      3.67 o 
  10   3   2      674.30      681.39     21.67 o 
  11   3   2      150.69      160.74     12.24 o 
  12   3   2        8.68        5.07      5.51 o 
  13   3   2        5.28        4.10      5.67 o 
  14   3   2       35.92       28.48      8.46 o 
  15   3   2       27.49       18.70     15.90 o 
 -15   4   2       11.44        5.60      5.12 o 
 -14   4   2        1.07        1.14      4.25 o 
 -13   4   2       16.81       17.64      5.52 o 
 -12   4   2        3.66        0.00      3.04 o 
 -11   4   2      714.35      707.95     19.04 o 
 -10   4   2        8.37        4.84      2.89 o 
  -9   4   2        6.86        3.47      2.78 o 
  -8   4   2        0.08        0.00      2.08 o 
  -7   4   2      862.47      865.18     18.00 o 
  -6   4   2     1257.55     1234.63     21.47 o 
  -5   4   2     5274.19     5322.38     57.93 o 
  -4   4   2     1621.96     1671.91     23.29 o 
  -3   4   2      566.27      541.83      8.39 o 
  -2   4   2       16.83       17.76      2.82 o 
  -1   4   2     2388.93     2326.11     23.78 o 
   0   4   2      164.52      156.87      4.86 o 
   1   4   2       53.85       56.96      4.69 o 
   2   4   2      790.23      866.37     19.66 o 
   3   4   2      325.11      322.75      8.89 o 
   4   4   2      647.29      705.60     13.43 o 
   5   4   2       98.86       96.92      5.33 o 
   6   4   2      892.98      907.79     16.44 o 
   7   4   2      100.05      107.36      6.35 o 
   8   4   2        6.30        4.49      7.24 o 
   9   4   2        7.61       11.78      4.68 o 
  10   4   2      192.67      183.82     12.69 o 
  11   4   2        1.51        0.00      6.62 o 
  12   4   2       24.12       21.34      6.90 o 
  13   4   2        1.77        0.00      9.99 o 
  14   4   2       17.91       13.49      7.47 o 
 -15   5   2        5.56        6.27      5.31 o 
 -14   5   2        1.43        5.93      5.11 o 
 -13   5   2        0.42        0.20      4.33 o 
 -12   5   2       98.29      103.92      8.08 o 
 -11   5   2       83.20       75.09      6.43 o 
 -10   5   2       25.12       31.37      4.84 o 
  -9   5   2       57.12       56.52      6.43 o 
  -8   5   2        0.19        4.66      3.52 o 
  -7   5   2        1.22        0.00      3.34 o 
  -6   5   2      123.63      114.20     13.93 o 
  -5   5   2      294.68      301.97     10.45 o 
  -4   5   2       16.87       17.31      2.71 o 
  -3   5   2      177.65      189.24      6.28 o 
  -2   5   2       76.48       71.22      3.91 o 
  -1   5   2       78.18       72.94      4.01 o 
   0   5   2       47.82       64.19      5.27 o 
   1   5   2      693.79      732.36     12.23 o 
   2   5   2       31.46       40.77      6.92 o 
   3   5   2      295.74      305.77      8.72 o 
   4   5   2        7.04        7.53      2.56 o 
   5   5   2      389.32      383.97     14.55 o 
   6   5   2       83.15       81.27      5.48 o 
   7   5   2       16.44       15.74      4.66 o 
   8   5   2      150.76      157.82     11.37 o 
   9   5   2      262.23      254.30     14.98 o 
  10   5   2        7.95       15.86      5.98 o 
  11   5   2        2.33        5.88      7.63 o 
  12   5   2       74.89       89.79     11.39 o 
  13   5   2        0.27        1.13      6.58 o 
  14   5   2        1.16        0.00      7.34 o 
 -14   6   2        0.52        8.10      6.82 o 
 -13   6   2        0.24        8.78      6.17 o 
 -12   6   2        2.91        5.01      5.91 o 
 -11   6   2        0.13        0.99      3.66 o 
 -10   6   2       50.43       46.35      6.37 o 
  -9   6   2      421.53      443.75     35.99 o 
  -8   6   2      627.04      667.73     22.24 o 
  -7   6   2        1.75        3.03      4.30 o 
  -6   6   2       45.44       43.05      5.13 o 
  -5   6   2      352.33      362.31     11.40 o 
  -4   6   2      275.64      266.59      6.90 o 
  -3   6   2       13.18       13.51      2.59 o 
  -2   6   2       87.31       76.29      5.18 o 
  -1   6   2      112.96      110.61      5.62 o 
   0   6   2      570.49      568.84     17.32 o 
   1   6   2      150.32      155.69      6.20 o 
   2   6   2      183.17      222.85      7.16 o 
   3   6   2      677.72      677.16     17.01 o 
   4   6   2       31.96       37.06      4.39 o 
   5   6   2       10.38        9.22      3.01 o 
   6   6   2        6.56       10.28      4.53 o 
   7   6   2      229.17      227.96     12.99 o 
   8   6   2        5.50        1.51      5.55 o 
   9   6   2       48.97       48.11      8.15 o 
  10   6   2      200.12      232.88     15.43 o 
  11   6   2       13.35       11.51     11.13 o 
  12   6   2       23.59       19.38      7.49 o 
  13   6   2        6.36        1.10      5.80 o 
 -13   7   2        5.43        5.54      7.25 o 
 -12   7   2       16.83       15.40     11.96 o 
 -11   7   2      127.84      154.15     14.45 o 
 -10   7   2       23.40       10.73      6.29 o 
  -9   7   2       45.19       51.06      9.12 o 
  -8   7   2     1299.58     1326.15     34.12 o 
  -7   7   2      125.02      126.57     11.42 o 
  -6   7   2       36.35       23.57      6.21 o 
  -5   7   2       45.97       42.11      5.32 o 
  -4   7   2      251.46      255.98     10.19 o 
  -3   7   2       33.99       36.35      3.97 o 
  -2   7   2     1148.99     1182.18     21.09 o 
  -1   7   2       64.98       61.89      4.73 o 
   0   7   2        5.98       11.57      2.91 o 
   1   7   2      467.86      452.37     10.88 o 
   2   7   2        5.26        7.02      2.57 o 
   3   7   2        2.29        0.38      2.24 o 
   4   7   2       11.44       12.88      5.34 o 
   5   7   2        0.72        2.97      3.79 o 
   6   7   2       22.10       13.53      5.06 o 
   7   7   2       65.88       57.17      8.37 o 
   8   7   2      135.17      134.70     12.42 o 
   9   7   2       52.09       62.97      9.42 o 
  10   7   2       31.83       26.52      7.55 o 
  11   7   2        2.25        2.79      5.84 o 
  12   7   2       11.78       14.02      8.02 o 
 -13   8   2       29.10       37.17     16.76 o 
 -12   8   2        5.22        6.96      7.26 o 
 -11   8   2      225.37      255.31     18.32 o 
 -10   8   2       19.82       22.94      7.17 o 
  -9   8   2       10.68        6.67      7.26 o 
  -8   8   2       16.45        3.67      5.10 o 
  -7   8   2       41.68       33.47      7.46 o 
  -6   8   2      185.52      172.28     13.31 o 
  -5   8   2      210.17      211.10     10.51 o 
  -4   8   2       69.02       68.17      6.84 o 
  -3   8   2       87.02       82.17      9.78 o 
  -2   8   2       90.76       90.54      8.75 o 
  -1   8   2       11.42       10.41      3.34 o 
   0   8   2       72.28       61.70      5.37 o 
   1   8   2      199.93      196.36      8.23 o 
   2   8   2      353.72      351.26     10.36 o 
   3   8   2        0.71        0.00      2.65 o 
   4   8   2      283.93      284.48     11.74 o 
   5   8   2       13.90       10.09      4.53 o 
   6   8   2       13.42        4.33      8.30 o 
   7   8   2        6.16        3.69      5.07 o 
   8   8   2        3.63        4.01      4.80 o 
   9   8   2       33.61       60.10     10.56 o 
  10   8   2        2.05        9.23      5.99 o 
  11   8   2        0.36        4.89      5.79 o 
  12   8   2        0.89        3.58      6.90 o 
 -11   9   2       10.34       19.20     12.30 o 
 -10   9   2       56.37       62.99     21.17 o 
  -9   9   2      210.38      211.34     16.91 o 
  -8   9   2       15.17       15.95      6.42 o 
  -7   9   2        9.70       15.25      6.29 o 
  -6   9   2      189.18      185.41     15.93 o 
  -5   9   2       35.52       42.27     16.63 o 
  -4   9   2      124.31      127.69      9.15 o 
  -3   9   2       98.51       83.26      7.79 o 
  -2   9   2      205.42      180.47     10.23 o 
  -1   9   2        6.00       10.06      3.73 o 
   0   9   2       70.59       72.66      6.56 o 
   1   9   2       11.47       15.97      4.02 o 
   2   9   2      171.67      159.22      8.32 o 
   3   9   2       61.25       60.90      7.41 o 
   4   9   2      212.46      190.97     11.17 o 
   5   9   2       94.77       94.00      9.07 o 
   6   9   2       70.44       63.03      7.88 o 
   7   9   2        0.36        1.43      4.48 o 
   8   9   2        4.41        9.99      6.16 o 
   9   9   2        1.30        1.65      5.50 o 
  10   9   2        3.83       14.52      6.98 o 
  11   9   2        0.35        4.26     13.13 o 
 -10  10   2        0.11        0.00      6.20 o 
  -9  10   2       11.02       15.79      7.56 o 
  -8  10   2        6.95       20.38      7.52 o 
  -7  10   2        0.00        0.00      5.24 o 
  -6  10   2       33.27       25.15      8.02 o 
  -5  10   2        0.53        0.00      4.87 o 
  -4  10   2      119.72      139.41     23.87 o 
  -3  10   2      119.74      103.53      9.10 o 
  -2  10   2        2.89        0.00      4.08 o 
  -1  10   2       12.44       13.64      5.18 o 
   0  10   2       12.01       14.00      5.09 o 
   1  10   2       21.26       23.13      5.61 o 
   2  10   2      158.28      150.18     10.30 o 
   3  10   2       31.87       34.07      6.54 o 
   4  10   2       29.02       30.10      6.37 o 
   5  10   2        0.88        0.00      4.83 o 
   6  10   2        5.63        9.66      4.90 o 
   7  10   2        4.03       10.02      6.74 o 
   8  10   2        8.80        2.81      6.47 o 
   9  10   2       19.11       29.17      9.13 o 
  -9  11   2        1.99        3.79      7.08 o 
  -8  11   2        5.67       15.03      7.16 o 
  -7  11   2       11.20        5.93     10.25 o 
  -6  11   2        5.55        6.70      6.90 o 
  -5  11   2       66.37       65.39     10.71 o 
  -4  11   2       27.83       15.26      8.74 o 
  -3  11   2       92.30      101.71     12.32 o 
  -2  11   2       34.16       31.32      6.58 o 
  -1  11   2       17.78       12.37      5.07 o 
   0  11   2       26.65       17.10      7.04 o 
   1  11   2       68.62       60.71     10.02 o 
   2  11   2      156.96      142.63     15.69 o 
   3  11   2       68.06       81.54     16.99 o 
   4  11   2        4.06        0.01      5.94 o 
   5  11   2       12.12       11.77      5.39 o 
   6  11   2       10.51        8.27      7.32 o 
   7  11   2       52.88       48.06     21.77 o 
   8  11   2       12.69       20.22      8.84 o 
  -6  12   2        0.02       10.26      7.01 o 
  -5  12   2        1.18        0.39      6.53 o 
  -4  12   2        0.01        0.00      5.73 o 
  -3  12   2       15.71       22.48      7.73 o 
  -2  12   2        2.10        0.16      9.70 o 
  -1  12   2       30.36       24.83      9.27 o 
   0  12   2       39.15       28.88     13.39 o 
   1  12   2       14.70        2.88      7.20 o 
   2  12   2        9.90       14.37      8.12 o 
   3  12   2        1.74        0.00     14.22 o 
   4  12   2        0.00        0.00      5.03 o 
   5  12   2        1.62        7.26      6.41 o 
  -1  13   2        2.57        0.00     10.53 o 
   0  13   2        2.54        3.51      9.55 o 
   1  13   2       47.56       68.11     12.25 o 
 -16   1   3       10.19       16.58      7.97 o 
 -15   1   3       46.24       60.33      9.74 o 
 -14   1   3       19.02       23.11      6.66 o 
 -13   1   3       13.94       20.57      4.02 o 
 -12   1   3       12.62       15.08      4.28 o 
 -11   1   3      190.82      176.96      6.48 o 
 -10   1   3      175.69      162.91      5.27 o 
  -9   1   3      238.94      247.80      8.97 o 
  -8   1   3     1232.44     1137.60     12.67 o 
  -7   1   3     1184.16     1183.97     12.34 o 
  -6   1   3      371.80      416.02      6.11 o 
  -5   1   3      894.00      908.30      9.19 o 
  -4   1   3     4903.07     4791.42     36.09 o 
  -3   1   3      445.72      396.44      6.11 o 
  -2   1   3    11437.01    10739.98    214.32 o 
  -1   1   3        3.03        4.22      1.08 o 
   0   1   3      202.76      157.31      3.90 o 
   1   1   3      123.42      102.51      4.45 o 
   2   1   3      471.61      412.38     10.61 o 
   3   1   3      188.15      191.13      3.85 o 
   4   1   3       21.88       19.53      2.10 o 
   5   1   3      685.38      691.30      8.67 o 
   6   1   3        2.99        4.53      1.37 o 
   7   1   3      204.18      200.01      5.13 o 
   8   1   3      130.26      135.61      4.89 o 
   9   1   3      282.47      308.02      7.29 o 
  10   1   3      211.78      225.74      8.18 o 
  11   1   3        8.91       11.30      3.07 o 
  12   1   3        3.03        0.00      3.25 o 
  13   1   3        0.01        0.00      3.25 o 
  14   1   3       10.13       27.57      6.19 o 
  15   1   3        0.25        0.00     10.64 o 
 -16   2   3        0.95        2.13      8.72 o 
 -15   2   3        0.41        0.00      7.26 o 
 -14   2   3        6.07        2.56      3.62 o 
 -13   2   3      442.39      435.15     12.53 o 
 -12   2   3      358.71      351.64     10.85 o 
 -11   2   3       76.08       69.23      9.30 o 
 -10   2   3       59.47       63.39      4.13 o 
  -9   2   3      117.30      125.57      4.73 o 
  -8   2   3      485.87      491.45      7.71 o 
  -7   2   3      805.23      752.41      9.24 o 
  -6   2   3       26.90       22.68      1.79 o 
  -5   2   3      596.38      598.94     11.29 o 
  -4   2   3     1229.72     1232.82     25.01 o 
  -3   2   3        7.82        7.49      1.81 o 
  -2   2   3       72.46       78.63      3.68 o 
  -1   2   3     5561.94     4985.74     45.85 o 
   0   2   3     1712.36     1643.83     31.91 o 
   1   2   3      577.09      564.62      9.40 o 
   2   2   3     4093.56     3834.09     39.40 o 
   3   2   3      652.72      610.87     13.70 o 
   4   2   3      555.40      587.61      9.72 o 
   5   2   3      418.59      445.30      7.43 o 
   6   2   3      932.63      987.08     15.38 o 
   7   2   3        0.48        3.52      1.76 o 
   8   2   3       73.67       78.39      5.27 o 
   9   2   3       25.77       33.79      4.33 o 
  10   2   3       69.37       64.73      4.95 o 
  11   2   3      126.95      145.58      8.10 o 
  12   2   3       25.40       29.69      5.80 o 
  13   2   3        7.48        8.64      4.61 o 
  14   2   3        3.06        3.78      5.10 o 
 -16   3   3        0.09        0.00      9.24 o 
 -15   3   3        6.63        3.25      9.69 o 
 -14   3   3       13.20       10.23      4.76 o 
 -13   3   3       56.21       61.05      6.36 o 
 -12   3   3       75.61       75.21      6.45 o 
 -11   3   3        0.14        1.03      3.97 o 
 -10   3   3      382.09      378.13     10.79 o 
  -9   3   3       27.32       27.89      4.91 o 
  -8   3   3      380.76      411.17     12.60 o 
  -7   3   3      208.70      190.12      6.88 o 
  -6   3   3      651.78      679.83     14.28 o 
  -5   3   3      260.40      233.62      7.73 o 
  -4   3   3       10.28        9.32      1.83 o 
  -3   3   3      143.68      136.43      4.29 o 
  -2   3   3    10237.43     9662.93     68.69 o 
  -1   3   3     1044.03      951.90     13.10 o 
   0   3   3     1514.26     1502.75     18.71 o 
   1   3   3        4.42        5.48      1.65 o 
   2   3   3      518.40      531.21     11.28 o 
   3   3   3      139.39      134.75      5.27 o 
   4   3   3       99.47      116.14      5.36 o 
   5   3   3      155.76      169.01      5.05 o 
   6   3   3      510.29      510.06     10.07 o 
   7   3   3       13.20       18.26      2.78 o 
   8   3   3      120.57      135.56     13.20 o 
   9   3   3        0.95        4.50      5.64 o 
  10   3   3        0.04        0.40      4.67 o 
  11   3   3      238.63      285.67     15.54 o 
  12   3   3       24.71       24.10     14.19 o 
  13   3   3       10.14        4.10      5.39 o 
  14   3   3       77.63       59.68     10.27 o 
 -15   4   3        7.49        0.00      5.02 o 
 -14   4   3       13.85        9.41      7.14 o 
 -13   4   3       76.37       64.66      6.76 o 
 -12   4   3        5.61        6.47      3.33 o 
 -11   4   3        3.00        5.29      4.27 o 
 -10   4   3        2.15        2.08      2.70 o 
  -9   4   3        7.51        3.03      2.54 o 
  -8   4   3       87.73       91.00      9.24 o 
  -7   4   3      243.08      247.43     13.22 o 
  -6   4   3       54.95       57.84      5.25 o 
  -5   4   3       30.14       26.15      2.92 o 
  -4   4   3       13.66       11.04      2.20 o 
  -3   4   3     1490.40     1461.99     16.30 o 
  -2   4   3     4815.51     4525.28     55.01 o 
  -1   4   3      122.04      114.54      4.19 o 
   0   4   3     3811.08     3759.92     43.19 o 
   1   4   3      653.70      690.42     12.39 o 
   2   4   3      731.18      753.12     13.44 o 
   3   4   3      204.69      199.66      6.84 o 
   4   4   3     1992.29     2008.44     26.73 o 
   5   4   3       45.27       48.18      4.36 o 
   6   4   3        0.99        4.18      1.95 o 
   7   4   3      103.21       91.36      6.21 o 
   8   4   3        6.94       12.42      4.32 o 
   9   4   3      150.46      182.46     17.25 o 
  10   4   3        3.88       15.28      5.68 o 
  11   4   3       42.34       38.35     10.22 o 
  12   4   3        6.96        2.21      5.86 o 
  13   4   3        4.44        4.22      5.84 o 
  14   4   3       46.65       43.85      9.26 o 
 -15   5   3        0.86        4.13      5.35 o 
 -14   5   3       21.57       13.16      5.76 o 
 -13   5   3        9.45       13.07      5.39 o 
 -12   5   3       32.73       23.19      4.93 o 
 -11   5   3       96.16       86.30      6.88 o 
 -10   5   3      283.43      287.63     10.30 o 
  -9   5   3        6.15        8.25      4.01 o 
  -8   5   3        4.23        3.55      3.56 o 
  -7   5   3      611.41      646.95     16.38 o 
  -6   5   3      281.66      285.87      8.31 o 
  -5   5   3       42.78       55.03      4.79 o 
  -4   5   3      597.88      615.55     13.40 o 
  -3   5   3      372.07      358.90      7.47 o 
  -2   5   3      254.68      249.03      8.76 o 
  -1   5   3     1581.58     1480.99     18.49 o 
   0   5   3     4393.19     4378.00     41.62 o 
   1   5   3      193.65      212.46     10.01 o 
   2   5   3      176.00      169.00      6.83 o 
   3   5   3      952.77     1033.38     17.73 o 
   4   5   3      208.41      208.82      7.66 o 
   5   5   3       38.99       38.65      5.31 o 
   6   5   3        7.55       11.83      3.43 o 
   7   5   3        0.00        2.14      3.81 o 
   8   5   3       56.53       49.03      7.59 o 
   9   5   3      132.47      126.65     11.24 o 
  10   5   3       45.68       61.87     15.05 o 
  11   5   3       17.17       13.78      6.03 o 
  12   5   3      145.18      143.86     13.78 o 
  13   5   3        2.15        7.07      6.96 o 
 -14   6   3       66.96       88.27     12.68 o 
 -13   6   3       33.92       38.75      8.95 o 
 -12   6   3        6.11       10.25      4.60 o 
 -11   6   3       32.89       41.20      6.36 o 
 -10   6   3        0.13        0.00      3.81 o 
  -9   6   3      310.26      302.84     15.75 o 
  -8   6   3      793.32      812.14     31.94 o 
  -7   6   3     1124.04     1141.57     29.27 o 
  -6   6   3      230.60      193.30     21.22 o 
  -5   6   3      251.61      241.27      9.21 o 
  -4   6   3        0.84        0.00      2.38 o 
  -3   6   3      234.08      263.27      7.17 o 
  -2   6   3       40.41       46.63      3.74 o 
  -1   6   3     4518.04     4406.52     43.05 o 
   0   6   3       91.00       82.88      4.88 o 
   1   6   3      367.38      380.77      9.35 o 
   2   6   3        6.86        4.10      2.31 o 
   3   6   3        2.08        2.34      2.24 o 
   4   6   3      354.04      334.39     10.25 o 
   5   6   3      212.20      206.15      8.46 o 
   6   6   3      586.75      598.05     14.47 o 
   7   6   3       12.13        8.84      4.53 o 
   8   6   3       12.71        6.89      7.06 o 
   9   6   3        7.38        5.98      5.10 o 
  10   6   3        0.23        0.58      4.60 o 
  11   6   3       18.00       14.44      6.92 o 
  12   6   3       57.28       41.61      9.03 o 
  13   6   3       28.61       35.32      9.83 o 
 -14   7   3        4.52        5.83     13.36 o 
 -13   7   3       16.37       14.77     17.25 o 
 -12   7   3       40.54       47.35      9.77 o 
 -11   7   3       99.26      105.10     11.95 o 
 -10   7   3       11.60       16.70      6.79 o 
  -9   7   3      183.92      199.44     29.81 o 
  -8   7   3      110.32      131.31     12.29 o 
  -7   7   3      170.15      177.24     13.20 o 
  -6   7   3      363.60      372.40     16.55 o 
  -5   7   3       18.05       12.04      4.25 o 
  -4   7   3        7.65        6.03      3.28 o 
  -3   7   3      635.11      645.01     16.19 o 
  -2   7   3       31.02       26.91      3.58 o 
  -1   7   3      608.27      592.91     12.38 o 
   0   7   3       57.51       51.54      4.53 o 
   1   7   3       28.62       32.87      4.09 o 
   2   7   3       12.50       19.03      3.39 o 
   3   7   3      162.85      175.19      7.62 o 
   4   7   3      310.82      318.42     10.73 o 
   5   7   3        7.52        6.41      4.61 o 
   6   7   3       19.01       24.04      6.29 o 
   7   7   3       51.97       44.35      7.87 o 
   8   7   3       17.28       14.61      5.81 o 
   9   7   3        4.57        7.73      9.52 o 
  10   7   3       47.09       44.25     16.37 o 
  11   7   3       13.98       10.37      7.12 o 
  12   7   3        3.58        5.44      6.84 o 
 -13   8   3        3.17       20.01      9.08 o 
 -12   8   3       17.71       26.78     10.30 o 
 -11   8   3       33.11       24.15      8.01 o 
 -10   8   3       26.01       17.52      8.82 o 
  -9   8   3        6.31        7.76      5.71 o 
  -8   8   3      157.72      168.96     14.25 o 
  -7   8   3      161.12      184.32     14.17 o 
  -6   8   3      111.41       97.97     10.75 o 
  -5   8   3       14.27       21.98     20.19 o 
  -4   8   3       39.13       39.29      5.62 o 
  -3   8   3      308.27      284.61     12.88 o 
  -2   8   3      320.05      297.46     11.40 o 
  -1   8   3      264.06      272.96      9.20 o 
   0   8   3       70.30       65.71      5.57 o 
   1   8   3      281.90      304.79     10.47 o 
   2   8   3      164.05      168.65      7.92 o 
   3   8   3        0.73        0.02      2.71 o 
   4   8   3      298.18      308.37     13.31 o 
   5   8   3       51.46       54.09      8.20 o 
   6   8   3      236.05      238.38     14.94 o 
   7   8   3       35.29       33.04      7.66 o 
   8   8   3       36.52       32.09      8.02 o 
   9   8   3       40.83       33.75      7.75 o 
  10   8   3        0.19        0.89      7.37 o 
  11   8   3       22.40       21.51      7.91 o 
 -12   9   3       17.84       19.27      8.57 o 
 -11   9   3      123.90      139.98     15.08 o 
 -10   9   3       23.75       26.80      8.30 o 
  -9   9   3        1.36        3.18      5.61 o 
  -8   9   3       26.56       16.54      7.03 o 
  -7   9   3       50.31       62.40     10.17 o 
  -6   9   3      163.14      146.49     13.37 o 
  -5   9   3      112.57      110.45     11.72 o 
  -4   9   3        0.00        4.98      4.71 o 
  -3   9   3       85.05       73.67      7.35 o 
  -2   9   3      133.79      152.57      9.65 o 
  -1   9   3       18.30       10.37      4.55 o 
   0   9   3      234.84      229.44      9.51 o 
   1   9   3       64.18       59.86      5.88 o 
   2   9   3      183.36      186.48     10.15 o 
   3   9   3       33.35       43.98      6.63 o 
   4   9   3        6.20        7.61      4.29 o 
   5   9   3       45.95       64.06      8.04 o 
   6   9   3       17.61       25.31      6.20 o 
   7   9   3        7.71        8.45      4.77 o 
   8   9   3        0.40        0.00      8.30 o 
   9   9   3        1.46        2.10      5.44 o 
  10   9   3        0.08        1.73      6.07 o 
 -10  10   3        0.14        0.00      6.29 o 
  -9  10   3        0.71        3.59      6.14 o 
  -8  10   3        4.88       10.31      7.11 o 
  -7  10   3       12.34        9.85      9.47 o 
  -6  10   3        3.49        2.73      6.02 o 
  -5  10   3       34.11       18.16      7.81 o 
  -4  10   3       24.52       21.94     14.74 o 
  -3  10   3       12.10       11.23      5.96 o 
  -2  10   3      350.37      344.42     20.09 o 
  -1  10   3      132.78      126.47      9.71 o 
   0  10   3       35.20       34.59      6.15 o 
   1  10   3       50.19       46.64      5.84 o 
   2  10   3        6.80        6.02      4.78 o 
   3  10   3      147.00      139.65     12.15 o 
   4  10   3       11.41       13.40      4.84 o 
   5  10   3        0.00        0.00      5.46 o 
   6  10   3       68.91       50.32      8.09 o 
   7  10   3       26.19       25.69      7.88 o 
   8  10   3        0.21        0.00      6.17 o 
   9  10   3       52.09       66.33     12.26 o 
  -9  11   3        2.19       11.68      7.97 o 
  -8  11   3        1.95       13.42      7.46 o 
  -7  11   3        0.46        5.53      6.78 o 
  -6  11   3        2.65        9.74      7.29 o 
  -5  11   3       22.34       14.58     13.93 o 
  -4  11   3       23.76       12.13      7.16 o 
  -3  11   3      132.76      133.89     13.67 o 
  -2  11   3       51.40       51.18      9.50 o 
  -1  11   3        1.00        1.88      4.37 o 
   0  11   3        7.46        0.97      6.04 o 
   1  11   3       46.70       35.50      9.94 o 
   2  11   3       21.83       19.63      5.61 o 
   3  11   3       21.02       28.27      6.67 o 
   4  11   3       17.37       16.67      6.20 o 
   5  11   3        5.64        1.83      5.95 o 
   6  11   3        7.99       14.13      7.07 o 
   7  11   3        0.43       18.11      7.27 o 
  -6  12   3        0.55        0.00      6.02 o 
  -5  12   3        1.00        4.72      7.01 o 
  -4  12   3       80.64       75.09     12.16 o 
  -3  12   3        0.66        4.42      7.03 o 
  -2  12   3       77.83       96.00     12.69 o 
  -1  12   3        3.61        8.61     10.07 o 
   0  12   3       20.62       19.43      8.74 o 
   1  12   3        9.29       21.43      8.64 o 
   2  12   3       32.10       21.37     15.59 o 
   3  12   3        1.04        0.00      9.00 o 
   4  12   3        1.30        8.69      5.77 o 
   5  12   3        1.32        0.00     15.88 o 
 -15   0   4        0.00        2.59      6.64 o 
 -14   0   4        3.41        5.81      7.52 o 
 -13   0   4       61.89       37.52     10.95 o 
 -12   0   4      133.37      131.65     15.20 o 
 -11   0   4       71.73       68.23      5.89 o 
 -10   0   4      115.01      105.34      6.28 o 
  -9   0   4        0.46       13.49      6.14 o 
  -8   0   4       54.77       68.33      4.59 o 
  -7   0   4     2824.28     2664.07     31.08 o 
  -6   0   4     8306.98     8161.16     76.97 o 
  -5   0   4      667.57      738.24     14.07 o 
  -4   0   4     3002.03     2878.99     30.07 o 
  -3   0   4      885.17      925.36     12.30 o 
  -2   0   4     1189.77     1090.88     16.89 o 
  -1   0   4    14558.85    13849.76    210.37 o 
   0   0   4     5909.71     5498.54     63.99 o 
   2   0   4     1357.38     1212.97     20.29 o 
   3   0   4      491.97      480.31     12.02 o 
   4   0   4      537.98      532.57     13.42 o 
   5   0   4       65.46       68.57      7.16 o 
   6   0   4      556.38      572.28     12.01 o 
   7   0   4      969.50     1021.05     17.73 o 
   8   0   4      134.65      123.73      6.83 o 
   9   0   4      104.20      126.94     21.20 o 
  10   0   4      169.19      155.37     10.95 o 
  11   0   4        2.10        1.09      4.80 o 
  12   0   4      356.99      368.99     17.06 o 
  13   0   4      178.57      158.51     21.64 o 
  14   0   4       21.46       25.32     10.69 o 
 -16   1   4       26.52       24.79      8.06 o 
 -15   1   4        6.52        6.53      5.66 o 
 -14   1   4       25.88       24.43      8.85 o 
 -13   1   4        4.75        1.97      3.64 o 
 -12   1   4      173.23      170.95      7.98 o 
 -11   1   4      415.08      427.85     11.00 o 
 -10   1   4      346.81      341.06      9.80 o 
  -9   1   4        5.95        3.42      1.68 o 
  -8   1   4      496.27      496.10      7.74 o 
  -7   1   4      829.69      752.30     12.37 o 
  -6   1   4      688.95      611.15      7.60 o 
  -5   1   4       61.30       60.83      2.21 o 
  -4   1   4     1087.02     1105.07     13.02 o 
  -3   1   4     1271.51     1182.58     13.22 o 
  -2   1   4     1698.00     1499.48     17.45 o 
  -1   1   4     1063.45      982.78     11.76 o 
   0   1   4     5514.51     5074.10     48.54 o 
   1   1   4       22.34       13.62      1.87 o 
   2   1   4      176.88      165.36      4.58 o 
   3   1   4       19.02       15.95      2.04 o 
   4   1   4     1107.37     1133.57     11.56 o 
   5   1   4      246.00      268.37      5.78 o 
   6   1   4       13.26       11.00      2.25 o 
   7   1   4       71.11       73.32      4.09 o 
   8   1   4       55.91       60.97      4.96 o 
   9   1   4       24.64       27.94      4.45 o 
  10   1   4      301.67      276.45      9.49 o 
  11   1   4      198.54      207.11     11.75 o 
  12   1   4       46.62       52.18      6.12 o 
  13   1   4        7.88        9.04      7.70 o 
  14   1   4        2.70       11.19      6.38 o 
 -16   2   4       14.49       18.64      7.33 o 
 -15   2   4       17.36       17.41      7.04 o 
 -14   2   4        7.39        8.32      4.68 o 
 -13   2   4       72.86       75.70      6.45 o 
 -12   2   4       54.72       53.78      5.53 o 
 -11   2   4       11.73        9.40      3.17 o 
 -10   2   4      305.57      285.89      8.90 o 
  -9   2   4      219.71      227.43      6.27 o 
  -8   2   4      234.92      218.32      5.01 o 
  -7   2   4      164.24      151.39      4.67 o 
  -6   2   4      326.83      295.39      5.93 o 
  -5   2   4       47.70       64.79      5.34 o 
  -4   2   4      244.19      230.54      4.87 o 
  -3   2   4      104.66       99.37      3.98 o 
  -2   2   4      149.50      132.74      2.94 o 
  -1   2   4        0.00        0.00      0.68 o 
   0   2   4     5649.78     5262.94     43.11 o 
   1   2   4       67.66       54.35      3.18 o 
   2   2   4       45.89       47.30      3.32 o 
   3   2   4       56.03       38.96      7.90 o 
   4   2   4       56.45       55.67      2.85 o 
   5   2   4      133.22      130.44      4.43 o 
   6   2   4      772.64      819.42     11.48 o 
   7   2   4      687.32      683.02     13.27 o 
   8   2   4        9.68        5.47      3.48 o 
   9   2   4       11.64        8.63      2.95 o 
  10   2   4       23.37       21.74      5.10 o 
  11   2   4      237.10      226.05      9.70 o 
  12   2   4      149.93      132.68      9.96 o 
  13   2   4        1.52        6.68      4.75 o 
  14   2   4        9.23       14.69      5.90 o 
 -16   3   4        0.02        1.04      8.87 o 
 -15   3   4        0.77        4.41      4.99 o 
 -14   3   4       23.77       27.19      5.21 o 
 -13   3   4        0.33        0.00      3.27 o 
 -12   3   4       95.67      107.78      7.10 o 
 -11   3   4      150.02      152.44      9.92 o 
 -10   3   4       52.48       50.33      4.89 o 
  -9   3   4      458.41      445.94     11.04 o 
  -8   3   4        9.87       13.26      2.86 o 
  -7   3   4       96.19       94.98      6.16 o 
  -6   3   4      815.20      909.24     16.93 o 
  -5   3   4     1704.85     1653.62     18.69 o 
  -4   3   4      359.93      339.71      9.08 o 
  -3   3   4      405.49      450.98      9.16 o 
  -2   3   4       57.40       53.58      2.28 o 
  -1   3   4     1929.53     1922.45     21.37 o 
   0   3   4        2.00        0.00      1.80 o 
   1   3   4      212.79      174.54      6.12 o 
   2   3   4     2111.30     2106.82     26.13 o 
   3   3   4      471.68      443.90     10.17 o 
   4   3   4      913.27      928.96     18.58 o 
   5   3   4      946.16      953.23     13.11 o 
   6   3   4      922.45      952.06     15.04 o 
   7   3   4        8.14        6.72      3.14 o 
   8   3   4       39.91       43.24      5.47 o 
   9   3   4      329.72      339.01     11.75 o 
  10   3   4        3.34        2.31      3.36 o 
  11   3   4        7.21       11.99      5.61 o 
  12   3   4       49.79       37.60     10.09 o 
  13   3   4        5.85        3.29      6.25 o 
  14   3   4        0.00        4.86      6.38 o 
 -15   4   4       32.71       27.82      5.59 o 
 -14   4   4       60.03       56.30      6.54 o 
 -13   4   4       81.15       80.96     10.76 o 
 -12   4   4      117.97      114.71      9.44 o 
 -11   4   4        1.73        2.90      3.01 o 
 -10   4   4      276.60      295.14      9.89 o 
  -9   4   4       66.14       76.85      5.78 o 
  -8   4   4       55.76       66.09      6.36 o 
  -7   4   4      189.12      178.53      8.45 o 
  -6   4   4        2.66        2.58      1.90 o 
  -5   4   4     1735.24     1713.06     20.52 o 
  -4   4   4        1.61        2.07      1.54 o 
  -3   4   4      233.61      240.34      4.99 o 
  -2   4   4       76.96       56.01      3.95 o 
  -1   4   4     1515.13     1494.02     17.69 o 
   0   4   4      690.22      716.43     13.62 o 
   1   4   4       86.35       77.58      4.60 o 
   2   4   4       70.41       56.57      5.90 o 
   3   4   4      726.42      714.04     13.95 o 
   4   4   4     1436.40     1427.39     24.48 o 
   5   4   4       42.69       40.98      4.30 o 
   6   4   4      721.88      734.52     15.71 o 
   7   4   4       55.97       55.98      5.36 o 
   8   4   4        1.71        4.64      3.07 o 
   9   4   4       35.04       33.32      6.60 o 
  10   4   4      280.89      277.19     14.91 o 
  11   4   4       47.20       34.21      7.88 o 
  12   4   4        8.81        9.41     10.79 o 
  13   4   4        8.73       16.65      8.93 o 
 -15   5   4        0.89        0.00      5.03 o 
 -14   5   4       43.48       40.52      6.11 o 
 -13   5   4        0.00        0.58      3.70 o 
 -12   5   4      122.30      148.00      8.87 o 
 -11   5   4      108.05      115.66      7.77 o 
 -10   5   4      153.54      147.08     10.01 o 
  -9   5   4       55.47       59.87      6.82 o 
  -8   5   4      730.40      793.71     19.01 o 
  -7   5   4      105.00      106.51      7.69 o 
  -6   5   4      133.87      119.57      7.62 o 
  -5   5   4     2645.01     2614.53     29.47 o 
  -4   5   4      586.21      633.74     13.43 o 
  -3   5   4     1487.56     1509.51     17.97 o 
  -2   5   4       18.70       13.60      2.25 o 
  -1   5   4      653.71      627.55     13.73 o 
   0   5   4      750.94      767.00     15.36 o 
   1   5   4       77.17       72.66      9.39 o 
   2   5   4      445.17      469.84     11.34 o 
   3   5   4       27.27       24.04      3.59 o 
   4   5   4      140.29      152.07     11.07 o 
   5   5   4        4.56        7.28      4.23 o 
   6   5   4       42.57       54.82      5.30 o 
   7   5   4      237.56      217.29      9.18 o 
   8   5   4        1.02        0.00      3.60 o 
   9   5   4       69.38       93.77     10.13 o 
  10   5   4       35.24       46.41      8.27 o 
  11   5   4        4.91       11.52      6.06 o 
  12   5   4        6.64        0.98      5.90 o 
  13   5   4        0.16        6.30     12.56 o 
 -14   6   4        3.77       15.16      5.92 o 
 -13   6   4        8.13        2.40      4.19 o 
 -12   6   4        1.72        0.00      3.55 o 
 -11   6   4        4.47        0.24      3.30 o 
 -10   6   4       23.53       19.07      5.29 o 
  -9   6   4       23.92       19.67      5.05 o 
  -8   6   4       10.88       10.50      4.12 o 
  -7   6   4       60.85       56.64      8.18 o 
  -6   6   4       20.35       21.57      5.95 o 
  -5   6   4        2.34        2.22      2.81 o 
  -4   6   4      385.15      377.12     11.10 o 
  -3   6   4       67.10       64.52      4.04 o 
  -2   6   4      797.86      760.67     18.18 o 
  -1   6   4      260.23      231.36     12.17 o 
   0   6   4        1.19        0.00      1.93 o 
   1   6   4        0.09        2.38      2.15 o 
   2   6   4        0.87        0.37      2.38 o 
   3   6   4      123.71      120.64      6.81 o 
   4   6   4       31.32       27.15      4.38 o 
   5   6   4       75.96       80.40      6.29 o 
   6   6   4      437.41      488.61     13.56 o 
   7   6   4        1.70        4.42      4.50 o 
   8   6   4      148.88      162.30     12.31 o 
   9   6   4       70.21       60.34      9.31 o 
  10   6   4       15.47       13.15      6.36 o 
  11   6   4       14.40       14.32      7.14 o 
  12   6   4        3.25        2.93      6.55 o 
 -14   7   4       31.67       28.00      8.88 o 
 -13   7   4       15.66        9.80     11.39 o 
 -12   7   4       57.62       65.78      9.81 o 
 -11   7   4      137.29      153.03     14.07 o 
 -10   7   4      106.57      111.42     11.99 o 
  -9   7   4       58.82       63.21      9.85 o 
  -8   7   4        3.46        5.12      5.29 o 
  -7   7   4       65.93       71.60      9.74 o 
  -6   7   4        0.56        1.51      3.85 o 
  -5   7   4      590.68      589.57     20.68 o 
  -4   7   4        5.33        3.14      4.49 o 
  -3   7   4      584.24      584.86     15.06 o 
  -2   7   4      481.78      466.69     10.75 o 
  -1   7   4        7.56        4.17      2.63 o 
   0   7   4      124.65      132.32      6.56 o 
   1   7   4      152.56      156.32      7.15 o 
   2   7   4       20.39       24.56      3.89 o 
   3   7   4        5.00        4.44      3.20 o 
   4   7   4       99.68      103.76     10.96 o 
   5   7   4        5.20        5.79      3.46 o 
   6   7   4        8.42        4.00      4.64 o 
   7   7   4       10.21       23.06      6.08 o 
   8   7   4       79.02       78.68     10.17 o 
   9   7   4        0.49        7.46      7.63 o 
  10   7   4        1.54        2.22      4.91 o 
  11   7   4        0.93        0.00      5.92 o 
  12   7   4       13.31       14.45      7.31 o 
 -13   8   4       27.21       25.92      8.96 o 
 -12   8   4       63.53       58.38     11.10 o 
 -11   8   4       14.56       12.34     10.82 o 
 -10   8   4       31.03       15.93     13.41 o 
  -9   8   4      413.24      417.72     20.27 o 
  -8   8   4      242.11      248.94     17.77 o 
  -7   8   4       46.20       57.10      9.35 o 
  -6   8   4       39.00       37.40      7.66 o 
  -5   8   4      475.51      452.75     41.54 o 
  -4   8   4        1.20        0.29      4.07 o 
  -3   8   4      340.17      326.33     11.92 o 
  -2   8   4        0.00        1.65      3.48 o 
  -1   8   4      146.66      141.10      8.58 o 
   0   8   4      137.96      144.67      7.34 o 
   1   8   4       25.28       21.48      4.00 o 
   2   8   4      159.87      160.20      7.96 o 
   3   8   4       13.31       11.89      3.69 o 
   4   8   4        2.70        5.42      3.69 o 
   5   8   4        1.45        0.00      4.43 o 
   6   8   4       48.34       46.51      9.00 o 
   7   8   4       61.18       71.40     13.41 o 
   8   8   4       31.48       45.04      9.29 o 
   9   8   4       12.60       17.55      6.29 o 
  10   8   4       76.31       65.92     14.56 o 
  11   8   4        1.08        4.18      6.54 o 
 -12   9   4       10.01       16.34      8.39 o 
 -11   9   4       29.28       35.55      9.36 o 
 -10   9   4        0.00        0.00      5.13 o 
  -9   9   4       51.42       78.12     11.74 o 
  -8   9   4      141.57      162.15     19.74 o 
  -7   9   4        3.87        3.42      7.21 o 
  -6   9   4        1.43        0.00      5.86 o 
  -5   9   4      340.94      319.20     17.81 o 
  -4   9   4       11.51       12.30      7.24 o 
  -3   9   4        0.08        0.00      4.20 o 
  -2   9   4        5.35        3.14      4.86 o 
  -1   9   4       77.10       78.48      7.42 o 
   0   9   4        9.00       14.25      4.02 o 
   1   9   4       12.69       11.66      3.87 o 
   2   9   4      601.76      599.27     14.85 o 
   3   9   4      247.87      246.09     12.07 o 
   4   9   4       13.16        9.33      5.59 o 
   5   9   4        1.86        1.95      4.08 o 
   6   9   4       80.11       92.89      9.46 o 
   7   9   4        1.77        6.78      8.02 o 
   8   9   4        5.86        0.00      5.46 o 
   9   9   4       89.58      105.30     23.58 o 
  10   9   4       13.12        4.25      6.37 o 
 -10  10   4       28.98       32.16      8.95 o 
  -9  10   4       31.11       48.18      9.98 o 
  -8  10   4       22.70       28.40      8.32 o 
  -7  10   4        9.69        4.27      5.97 o 
  -6  10   4        4.79        5.85      5.86 o 
  -5  10   4        1.89        0.00      5.56 o 
  -4  10   4        3.28        4.06      5.47 o 
  -3  10   4       70.81       93.03     11.74 o 
  -2  10   4      162.26      149.30     22.70 o 
  -1  10   4      126.02      114.99      9.40 o 
   0  10   4        3.40        0.23      4.38 o 
   1  10   4       21.28       17.77      4.30 o 
   2  10   4        2.02        3.87      4.13 o 
   3  10   4        3.26        4.75      4.40 o 
   4  10   4        1.58        1.63      4.47 o 
   5  10   4        0.12        6.64      4.73 o 
   6  10   4        5.59        7.41      5.29 o 
   7  10   4      250.06      273.11     15.44 o 
   8  10   4        1.57        5.52      5.96 o 
  -9  11   4       10.45        6.95      7.25 o 
  -8  11   4       22.87       25.65      8.80 o 
  -7  11   4        0.14        0.00      5.77 o 
  -6  11   4       11.18       17.85      8.01 o 
  -5  11   4       25.32       38.19     14.48 o 
  -4  11   4       52.83       43.21     10.87 o 
  -3  11   4       69.28       85.05     12.01 o 
  -2  11   4        1.36        1.16      6.23 o 
  -1  11   4        1.88       13.94      6.81 o 
   0  11   4        0.55        0.00      6.98 o 
   1  11   4        0.24        0.00      6.46 o 
   2  11   4        6.46       21.31     10.27 o 
   3  11   4       37.93       39.55      7.48 o 
   4  11   4       50.34       53.73      8.20 o 
   5  11   4        0.15        0.00      4.88 o 
   6  11   4        1.28        0.72      5.61 o 
   7  11   4       24.83       16.83      7.86 o 
  -6  12   4        0.00        5.22      6.60 o 
  -5  12   4       18.27       15.74     12.79 o 
  -4  12   4       47.79       40.14     10.51 o 
  -3  12   4       42.62       23.36      8.53 o 
  -2  12   4       14.75       27.65      8.63 o 
  -1  12   4        1.79        0.00     10.43 o 
   0  12   4        4.54       20.81     12.19 o 
   1  12   4       74.43       73.28     15.90 o 
   2  12   4       16.31        7.39      8.07 o 
   3  12   4        0.30        2.37      6.80 o 
   4  12   4        0.15        0.00      9.37 o 
 -16   1   5       29.51       31.36     14.48 o 
 -15   1   5        3.11        3.17      5.37 o 
 -14   1   5       92.89       75.17      9.99 o 
 -13   1   5      315.04      305.25     14.41 o 
 -12   1   5       52.68       58.73      5.40 o 
 -11   1   5      783.86      765.26     15.05 o 
 -10   1   5      279.98      266.16      7.26 o 
  -9   1   5       18.46       19.44      2.29 o 
  -8   1   5     1018.47     1073.68     12.16 o 
  -7   1   5      209.54      187.76      5.45 o 
  -6   1   5      336.00      360.11      5.60 o 
  -5   1   5        0.39        1.65      1.06 o 
  -4   1   5      453.83      446.97      7.68 o 
  -3   1   5      147.16      168.00      4.37 o 
  -2   1   5       16.91       11.85      1.94 o 
  -1   1   5       19.79       28.61      2.28 o 
   0   1   5      242.08      249.97      6.64 o 
   1   1   5      160.73      152.50      5.09 o 
   2   1   5      255.98      252.92      8.02 o 
   3   1   5       16.82       17.98      2.26 o 
   4   1   5      398.47      400.39     10.88 o 
   5   1   5      595.69      604.27     11.49 o 
   6   1   5      220.87      192.27      6.38 o 
   7   1   5      105.48      115.34      6.19 o 
   8   1   5      760.07      764.90     23.46 o 
   9   1   5        0.17        0.00      2.57 o 
  10   1   5      382.66      397.43     11.80 o 
  11   1   5       34.48       31.36      4.97 o 
  12   1   5       95.54       99.11      8.37 o 
  13   1   5        0.15        8.32      4.52 o 
  14   1   5        6.42        1.60      5.15 o 
 -16   2   5        2.99        0.00      5.81 o 
 -15   2   5       38.87       47.26     16.01 o 
 -14   2   5        6.00        0.00      5.25 o 
 -13   2   5      112.94      109.87      8.68 o 
 -12   2   5      596.08      589.36     14.15 o 
 -11   2   5      731.66      698.19     14.77 o 
 -10   2   5       78.37       82.61      5.76 o 
  -9   2   5      159.38      149.97      8.49 o 
  -8   2   5      651.07      653.93     13.38 o 
  -7   2   5       60.53       63.30      2.74 o 
  -6   2   5       63.86       69.45      3.58 o 
  -5   2   5      788.86      781.29     11.10 o 
  -4   2   5       26.94       23.82      2.34 o 
  -3   2   5     3444.45     3310.24     30.50 o 
  -2   2   5     1178.29     1176.18     12.82 o 
  -1   2   5       18.09       17.24      1.62 o 
   0   2   5      732.89      739.31      9.43 o 
   1   2   5       79.38       70.87      3.91 o 
   2   2   5       62.70       64.28      7.64 o 
   3   2   5      157.62      153.41      6.83 o 
   4   2   5       51.45       60.66      4.89 o 
   5   2   5      671.02      671.73     16.71 o 
   6   2   5       76.34       85.92      5.21 o 
   7   2   5      356.51      351.45      9.78 o 
   8   2   5       26.91       20.78      3.71 o 
   9   2   5        1.77        1.88      2.75 o 
  10   2   5       79.34       82.53      6.57 o 
  11   2   5      307.92      333.52     11.47 o 
  12   2   5       52.90       64.18      9.94 o 
  13   2   5       16.09       18.10      7.57 o 
  14   2   5        1.60        8.99     12.09 o 
 -16   3   5        0.00        5.99      6.65 o 
 -15   3   5        0.44        3.09      4.85 o 
 -14   3   5       14.98       12.67      5.16 o 
 -13   3   5       68.94       72.21      6.47 o 
 -12   3   5       73.84       67.51      6.08 o 
 -11   3   5      225.32      211.09      8.90 o 
 -10   3   5       19.86       11.64      3.36 o 
  -9   3   5      162.78      156.49      7.14 o 
  -8   3   5      117.39      114.08      5.97 o 
  -7   3   5      314.82      317.62     14.94 o 
  -6   3   5     1076.77     1040.68     22.71 o 
  -5   3   5      293.24      269.92      8.66 o 
  -4   3   5     1204.77     1186.69     16.03 o 
  -3   3   5      248.97      252.63      4.52 o 
  -2   3   5     1303.05     1322.50     13.53 o 
  -1   3   5      882.22      994.81     12.22 o 
   0   3   5      270.55      246.38      6.67 o 
   1   3   5      600.06      619.94     22.07 o 
   2   3   5       18.76       13.62      2.47 o 
   3   3   5      787.36      873.55     16.67 o 
   4   3   5      228.24      226.65      7.97 o 
   5   3   5        9.26        8.75      2.77 o 
   6   3   5      494.24      478.58     12.56 o 
   7   3   5      309.13      302.35     10.47 o 
   8   3   5        0.18        0.00      2.59 o 
   9   3   5       61.29       65.38      6.69 o 
  10   3   5       45.97       50.59      6.72 o 
  11   3   5        4.07        4.15      5.53 o 
  12   3   5        8.82        0.82      5.86 o 
  13   3   5        0.59        0.00      5.54 o 
 -15   4   5        7.12        0.00      5.08 o 
 -14   4   5       13.89       11.82      4.51 o 
 -13   4   5        3.04        5.00      3.40 o 
 -12   4   5      126.99      141.10      9.91 o 
 -11   4   5      151.79      150.17      8.11 o 
 -10   4   5        2.15        0.00      2.76 o 
  -9   4   5       17.00        9.49      3.10 o 
  -8   4   5      563.51      560.52     15.02 o 
  -7   4   5      556.07      536.63     14.13 o 
  -6   4   5      616.93      645.51     18.44 o 
  -5   4   5      115.90      118.57      4.28 o 
  -4   4   5      569.95      531.19      9.27 o 
  -3   4   5       24.68       30.10      2.60 o 
  -2   4   5        0.00        0.94      1.21 o 
  -1   4   5     1124.88     1181.72     15.49 o 
   0   4   5      644.91      687.30     12.68 o 
   1   4   5     1332.03     1315.92     22.56 o 
   2   4   5      313.62      357.59      9.55 o 
   3   4   5      209.41      193.27      7.32 o 
   4   4   5      187.20      169.33      9.75 o 
   5   4   5       81.04       81.32      5.88 o 
   6   4   5        7.59       11.03      3.11 o 
   7   4   5       19.69       27.57      3.79 o 
   8   4   5        0.24        0.00      3.00 o 
   9   4   5       27.71       31.57      5.41 o 
  10   4   5       10.90        1.06      4.88 o 
  11   4   5       16.18       11.18      5.84 o 
  12   4   5       41.43       62.36      9.98 o 
  13   4   5        8.50        6.29     10.79 o 
 -15   5   5        3.30        1.37      4.47 o 
 -14   5   5        0.36        0.00      7.38 o 
 -13   5   5        0.03        0.00      5.07 o 
 -12   5   5        1.99        0.00      3.36 o 
 -11   5   5      449.45      468.63     13.57 o 
 -10   5   5       57.69       54.56      5.76 o 
  -9   5   5       14.82       14.68      4.35 o 
  -8   5   5      147.94      164.83     11.79 o 
  -7   5   5      505.62      470.44     14.04 o 
  -6   5   5       34.16       35.22      5.05 o 
  -5   5   5      217.80      218.49      9.12 o 
  -4   5   5      147.96      157.40      7.11 o 
  -3   5   5      745.70      767.45     11.56 o 
  -2   5   5     1154.86     1164.54     15.75 o 
  -1   5   5       16.12       30.85      3.08 o 
   0   5   5      845.66      926.95     16.07 o 
   1   5   5      272.41      317.31      9.15 o 
   2   5   5        7.47        7.87      2.66 o 
   3   5   5      163.36      135.69      6.92 o 
   4   5   5      347.00      342.74     11.29 o 
   5   5   5      351.15      378.96     11.43 o 
   6   5   5       54.78       53.16      5.62 o 
   7   5   5       23.38       20.98      4.29 o 
   8   5   5      532.59      559.42     20.56 o 
   9   5   5        0.02        1.44      4.52 o 
  10   5   5      151.18      146.74     12.87 o 
  11   5   5       17.47       26.34     14.43 o 
  12   5   5       18.64       32.05      8.17 o 
  13   5   5        0.08        0.00      6.17 o 
 -14   6   5        0.75        7.68      4.68 o 
 -13   6   5       71.08       74.83      7.61 o 
 -12   6   5        4.00        7.13      4.04 o 
 -11   6   5      154.19      160.30      9.22 o 
 -10   6   5       55.85       51.53      7.04 o 
  -9   6   5      150.29      178.14     10.82 o 
  -8   6   5       90.26       95.80      8.22 o 
  -7   6   5      412.22      417.29     14.00 o 
  -6   6   5        0.02        6.24      4.44 o 
  -5   6   5      101.15      102.21     12.25 o 
  -4   6   5      158.10      168.49      7.70 o 
  -3   6   5      658.09      657.94     13.12 o 
  -2   6   5      120.73      103.97      5.03 o 
  -1   6   5        0.82        2.13      1.95 o 
   0   6   5     1255.15     1344.31     19.40 o 
   1   6   5      836.47      880.40     17.03 o 
   2   6   5      142.93      151.35      8.63 o 
   3   6   5       31.60       37.93      4.76 o 
   4   6   5      594.91      619.77     14.97 o 
   5   6   5       24.87       26.45      5.47 o 
   6   6   5       10.16        5.01      4.23 o 
   7   6   5       91.17       82.29      9.39 o 
   8   6   5      177.22      171.26     12.96 o 
   9   6   5       27.66       19.48      8.46 o 
  10   6   5        0.21        5.45      5.58 o 
  11   6   5       29.16       29.21      8.47 o 
  12   6   5        1.78        8.11      7.17 o 
 -14   7   5        4.18        8.65     11.73 o 
 -13   7   5       36.48       46.97      7.97 o 
 -12   7   5       42.82       45.64      7.59 o 
 -11   7   5       44.12       46.93     10.46 o 
 -10   7   5       14.44       12.21      6.85 o 
  -9   7   5      444.76      460.68     41.62 o 
  -8   7   5      173.38      144.60     12.82 o 
  -7   7   5      315.99      298.15     15.54 o 
  -6   7   5      567.19      546.53     26.57 o 
  -5   7   5       17.12       17.73      5.37 o 
  -4   7   5       50.76       53.07      7.66 o 
  -3   7   5      361.33      358.98     15.26 o 
  -2   7   5      115.24      123.52      7.56 o 
  -1   7   5      359.54      364.01      9.77 o 
   0   7   5      103.52      108.87      6.16 o 
   1   7   5       17.79       13.18      3.09 o 
   2   7   5       47.16       53.54      4.93 o 
   3   7   5       79.98       63.44      6.05 o 
   4   7   5      108.44      112.88      7.55 o 
   5   7   5        5.71        4.57      3.39 o 
   6   7   5        0.03        0.00      3.25 o 
   7   7   5        9.03       22.60      6.19 o 
   8   7   5       91.63       84.50     12.32 o 
   9   7   5       80.51       64.04      9.85 o 
  10   7   5       19.03       20.63      8.51 o 
  11   7   5        6.13        0.00      5.33 o 
 -13   8   5        3.95        6.51      5.48 o 
 -12   8   5       20.05       19.33      6.33 o 
 -11   8   5        5.93       15.41      7.32 o 
 -10   8   5        2.68       14.35      6.82 o 
  -9   8   5        5.08        8.64      7.73 o 
  -8   8   5       33.07       22.08      8.64 o 
  -7   8   5        1.20        9.33      7.71 o 
  -6   8   5      118.21      131.49     12.34 o 
  -5   8   5        0.24        5.83      4.72 o 
  -4   8   5      427.28      466.27     19.68 o 
  -3   8   5        1.17        0.00      3.74 o 
  -2   8   5      209.47      198.70     14.93 o 
  -1   8   5      560.83      562.04     13.09 o 
   0   8   5       83.22       78.61      5.98 o 
   1   8   5       49.79       37.77      4.79 o 
   2   8   5      118.29      115.13      8.18 o 
   3   8   5      353.11      335.77     10.87 o 
   4   8   5       61.09       50.96      6.90 o 
   5   8   5        0.08        0.00      3.87 o 
   6   8   5      137.30      134.82     23.09 o 
   7   8   5       11.04        8.63      5.52 o 
   8   8   5       51.09       71.03     14.92 o 
   9   8   5        4.09        8.55      6.20 o 
  10   8   5        0.46        7.54      5.77 o 
 -12   9   5       59.40       56.24     16.99 o 
 -11   9   5       13.22       24.01      8.64 o 
 -10   9   5       16.45        5.13      6.00 o 
  -9   9   5       12.83       31.87      8.41 o 
  -8   9   5        0.33        5.03      5.76 o 
  -7   9   5      140.81      138.65     17.85 o 
  -6   9   5       30.75       29.04      7.34 o 
  -5   9   5       56.59       43.74     12.09 o 
  -4   9   5       40.51       41.83      8.84 o 
  -3   9   5        3.03        0.00      4.17 o 
  -2   9   5       19.87       19.91      5.01 o 
  -1   9   5      132.00      131.58      9.35 o 
   0   9   5        2.33        1.32      3.17 o 
   1   9   5       68.12       62.45      6.08 o 
   2   9   5        5.47        7.24      3.62 o 
   3   9   5        3.34        1.91      4.34 o 
   4   9   5       25.53       26.69      5.70 o 
   5   9   5        5.93       10.77      5.23 o 
   6   9   5       65.45       73.04     10.63 o 
   7   9   5       27.86       40.18      8.53 o 
   8   9   5        9.49       14.90      6.89 o 
   9   9   5       19.57       30.34     13.44 o 
 -10  10   5       61.65       74.77     12.48 o 
  -9  10   5        0.01        2.54      5.92 o 
  -8  10   5       31.18       51.38     10.34 o 
  -7  10   5        2.76        0.00      5.00 o 
  -6  10   5        3.05        3.68      5.58 o 
  -5  10   5      265.56      266.62     17.92 o 
  -4  10   5        1.87        0.00      6.43 o 
  -3  10   5      109.95       99.53     11.83 o 
  -2  10   5      712.87      739.69     26.93 o 
  -1  10   5      183.95      204.77     11.99 o 
   0  10   5      343.82      335.58     14.18 o 
   1  10   5        7.52        7.88      4.72 o 
   2  10   5      224.27      190.03     15.39 o 
   3  10   5       18.44       17.67      5.28 o 
   4  10   5        0.03        3.47      4.80 o 
   5  10   5       33.45       22.11      6.04 o 
   6  10   5        0.32        1.34      4.77 o 
   7  10   5       38.57       47.39      8.34 o 
   8  10   5        6.55        3.66      6.32 o 
  -8  11   5       26.62       13.05      7.78 o 
  -7  11   5        0.50        1.51      6.02 o 
  -6  11   5        4.79       13.20      6.81 o 
  -5  11   5       20.75       23.05     18.08 o 
  -4  11   5       54.28       44.37      9.75 o 
  -3  11   5       12.83       29.53      8.57 o 
  -2  11   5        4.37        9.96      6.81 o 
  -1  11   5       22.76       16.06      6.99 o 
   0  11   5        4.88        0.61      6.47 o 
   1  11   5        8.25       18.38      7.41 o 
   2  11   5       11.96        5.63      6.84 o 
   3  11   5        1.93        0.75      4.94 o 
   4  11   5        7.51        0.00      4.78 o 
   5  11   5       11.53       14.95      6.49 o 
   6  11   5        2.79        0.00      5.06 o 
  -6  12   5        8.76        4.61     10.02 o 
  -5  12   5       45.34       42.54     10.81 o 
  -4  12   5        3.39        6.02      7.16 o 
  -3  12   5       55.23       44.14     10.14 o 
  -2  12   5        3.17        0.00      5.83 o 
  -1  12   5       13.96       32.54     14.22 o 
   0  12   5       40.74        0.88     11.26 o 
   1  12   5       32.98       31.43     17.85 o 
   2  12   5        2.58        0.00      7.84 o 
   3  12   5        0.01        6.11      7.88 o 
   4  12   5        1.14        9.20      8.39 o 
 -16   0   6        5.01        1.71      8.93 o 
 -15   0   6       49.80       26.93     10.64 o 
 -14   0   6      301.98      279.44     23.04 o 
 -13   0   6       20.16       13.49      8.30 o 
 -12   0   6       66.77       57.19     11.68 o 
 -11   0   6       37.97       34.75      6.12 o 
 -10   0   6      455.70      455.25     14.97 o 
  -9   0   6      149.68      143.25      6.53 o 
  -8   0   6      293.31      308.14      9.00 o 
  -7   0   6       84.07       87.21      4.61 o 
  -6   0   6      124.53      126.46      7.58 o 
  -5   0   6       81.52       74.49      3.99 o 
  -4   0   6     1668.66     1647.95     20.55 o 
  -3   0   6       47.87       54.89      4.36 o 
  -2   0   6      173.27      180.27      9.91 o 
  -1   0   6     1224.69     1220.61     29.68 o 
   0   0   6       17.69       25.12      4.93 o 
   1   0   6     1156.28     1123.05     29.22 o 
   2   0   6        9.02        6.66      2.40 o 
   3   0   6     2624.26     2765.33     41.32 o 
   4   0   6     1448.29     1343.61     26.01 o 
   5   0   6     1174.72     1345.03     27.07 o 
   6   0   6      378.50      441.22     14.92 o 
   7   0   6        9.11        2.52      2.92 o 
   8   0   6       18.94       21.56      5.12 o 
   9   0   6      886.69      915.75     30.69 o 
  10   0   6       86.39      129.57     25.76 o 
  11   0   6      119.95      113.89     11.50 o 
  12   0   6        0.97        8.30      6.15 o 
  13   0   6        3.87        0.00      5.60 o 
 -16   1   6       28.26       25.20      7.36 o 
 -15   1   6        6.32        0.00      5.45 o 
 -14   1   6        9.68        8.77      5.39 o 
 -13   1   6       42.34       31.59      7.07 o 
 -12   1   6       15.78       13.27      4.31 o 
 -11   1   6      142.45      133.94      6.94 o 
 -10   1   6       61.81       64.95      4.96 o 
  -9   1   6      280.24      281.95     10.86 o 
  -8   1   6      161.64      173.30      4.46 o 
  -7   1   6      254.28      259.39      5.01 o 
  -6   1   6      237.04      271.63      4.83 o 
  -5   1   6     1016.31     1055.20     12.58 o 
  -4   1   6      114.93      160.95     14.75 o 
  -3   1   6       78.43       66.42      4.65 o 
  -2   1   6      579.83      559.74      9.88 o 
  -1   1   6       97.68       94.42      3.20 o 
   0   1   6     3620.21     3278.94    107.16 o 
   1   1   6      403.77      401.08      9.07 o 
   2   1   6        2.52        1.32      1.59 o 
   3   1   6      146.30      129.58      5.20 o 
   4   1   6      431.42      460.49     11.34 o 
   5   1   6       55.34       50.52      7.24 o 
   6   1   6       41.24       39.88      4.09 o 
   7   1   6        4.56        7.48      3.33 o 
   8   1   6       55.89       60.59      7.64 o 
   9   1   6      108.97      120.30      7.34 o 
  10   1   6        0.70        4.67      4.50 o 
  11   1   6        1.33        0.00      3.18 o 
  12   1   6       93.68       95.12      8.54 o 
  13   1   6       35.47       27.39      5.93 o 
 -16   2   6        5.41        0.00      6.55 o 
 -15   2   6        0.17        2.76      5.46 o 
 -14   2   6        3.98        2.84      4.01 o 
 -13   2   6       54.83       47.86      6.76 o 
 -12   2   6        0.76        1.03      4.05 o 
 -11   2   6       56.72       57.20      5.44 o 
 -10   2   6      110.32      107.05      6.25 o 
  -9   2   6       25.15       27.70      4.01 o 
  -8   2   6       53.91       44.74      4.03 o 
  -7   2   6       31.89       38.80      2.93 o 
  -6   2   6       38.33       38.74      3.04 o 
  -5   2   6     1525.62     1519.09     17.94 o 
  -4   2   6     1489.95     1536.73     17.74 o 
  -3   2   6      520.77      487.42      8.41 o 
  -2   2   6      738.53      725.34     10.61 o 
  -1   2   6       98.31      101.97      3.39 o 
   0   2   6        1.48        2.84      1.09 o 
   1   2   6        0.01        0.00      1.25 o 
   2   2   6      332.99      314.26      8.49 o 
   3   2   6      116.66      130.97      5.94 o 
   4   2   6      130.93      137.82      8.09 o 
   5   2   6        0.73        0.42      2.10 o 
   6   2   6      639.63      638.35     18.18 o 
   7   2   6      337.63      356.63     10.13 o 
   8   2   6       16.69       14.08      3.95 o 
   9   2   6       32.28       35.42      4.86 o 
  10   2   6      154.51      151.81      8.51 o 
  11   2   6        1.73        0.74      3.70 o 
  12   2   6        9.46        3.71      4.55 o 
  13   2   6        0.00        8.99      7.15 o 
 -16   3   6       22.80       18.20     11.62 o 
 -15   3   6        7.09       17.99      5.63 o 
 -14   3   6        0.00        0.00      4.00 o 
 -13   3   6      127.16      135.44     14.56 o 
 -12   3   6       36.01       44.66      5.55 o 
 -11   3   6       45.62       43.95      5.11 o 
 -10   3   6       78.05       72.29      6.97 o 
  -9   3   6       13.36        9.81      2.73 o 
  -8   3   6      185.53      198.84      7.48 o 
  -7   3   6      426.92      474.62     26.10 o 
  -6   3   6        1.69        0.00      1.59 o 
  -5   3   6      161.94      164.01      4.71 o 
  -4   3   6      440.98      468.08     10.80 o 
  -3   3   6      263.10      301.15      5.36 o 
  -2   3   6      135.95      139.76      6.52 o 
  -1   3   6      483.81      423.74      7.43 o 
   0   3   6       11.86        8.41      2.07 o 
   1   3   6     1885.20     1950.61     25.56 o 
   2   3   6       94.36       90.34      6.12 o 
   3   3   6      373.04      363.98      9.93 o 
   4   3   6       83.62       92.58      6.00 o 
   5   3   6      330.30      332.42     15.42 o 
   6   3   6      741.00      782.70     17.11 o 
   7   3   6      364.23      389.28     12.42 o 
   8   3   6       51.84       45.78      5.66 o 
   9   3   6       43.15       50.84      6.38 o 
  10   3   6      136.86      146.08      9.67 o 
  11   3   6       12.60       12.29      6.05 o 
  12   3   6        0.92        5.84      5.73 o 
  13   3   6       26.24       28.76      8.23 o 
 -15   4   6        2.88        1.55      5.07 o 
 -14   4   6       41.16       41.24      6.99 o 
 -13   4   6       42.08       52.98      6.29 o 
 -12   4   6      244.31      260.34     10.70 o 
 -11   4   6       34.80       36.85      5.66 o 
 -10   4   6        1.95        0.00      2.70 o 
  -9   4   6        1.84        0.00      2.33 o 
  -8   4   6      390.95      390.22     12.91 o 
  -7   4   6      236.84      247.44      9.69 o 
  -6   4   6      771.25      759.62     16.76 o 
  -5   4   6       26.38       32.71      4.43 o 
  -4   4   6       37.80       39.84      2.26 o 
  -3   4   6     2894.58     3100.58     27.07 o 
  -2   4   6      921.54     1008.77     12.35 o 
  -1   4   6      403.75      404.32      9.30 o 
   0   4   6      673.32      660.20     12.82 o 
   1   4   6       12.86       17.54      2.84 o 
   2   4   6      289.38      300.46      9.04 o 
   3   4   6       16.51       12.22      2.83 o 
   4   4   6      293.25      290.99      9.68 o 
   5   4   6       23.01       24.25      4.50 o 
   6   4   6      130.23      130.11      7.81 o 
   7   4   6       58.28       55.83      6.02 o 
   8   4   6      368.68      379.01     12.84 o 
   9   4   6      190.67      199.59     12.85 o 
  10   4   6        0.11        0.00      4.90 o 
  11   4   6       39.93       38.54      8.87 o 
  12   4   6        0.27        0.18      5.43 o 
  13   4   6        1.85        1.12      6.43 o 
 -15   5   6       13.37        5.62      7.51 o 
 -14   5   6        7.53        8.32      4.43 o 
 -13   5   6        2.50        0.00      3.52 o 
 -12   5   6        0.49        4.20      3.63 o 
 -11   5   6      294.01      297.54     13.37 o 
 -10   5   6       30.91       26.80      4.44 o 
  -9   5   6        0.20        3.63      3.46 o 
  -8   5   6      275.13      261.18     10.97 o 
  -7   5   6      253.62      267.41     10.77 o 
  -6   5   6        0.75        0.00      2.94 o 
  -5   5   6       62.17       84.43      6.49 o 
  -4   5   6       55.77       50.15      2.77 o 
  -3   5   6      706.78      734.74     11.55 o 
  -2   5   6      244.74      281.10      7.19 o 
  -1   5   6       19.89       19.57      2.73 o 
   0   5   6      269.67      257.49      9.00 o 
   1   5   6       14.67        9.58      2.65 o 
   2   5   6      224.39      213.55      8.03 o 
   3   5   6      485.48      485.20     19.26 o 
   4   5   6        1.04        3.22      2.61 o 
   5   5   6        8.72       10.29      5.56 o 
   6   5   6      305.36      313.36     11.19 o 
   7   5   6       73.19       69.95      6.69 o 
   8   5   6       38.11       30.54      5.16 o 
   9   5   6       37.43       18.75     10.85 o 
  10   5   6       80.58       67.96     11.29 o 
  11   5   6       17.76       24.53      7.57 o 
  12   5   6       17.12       20.05      7.08 o 
 -14   6   6        2.95        3.77      4.56 o 
 -13   6   6       25.85       33.47      5.79 o 
 -12   6   6       63.04       52.90      6.41 o 
 -11   6   6        0.24        0.00      3.72 o 
 -10   6   6        0.58        0.00      4.02 o 
  -9   6   6       66.41       59.13      7.35 o 
  -8   6   6      122.94      130.61      9.26 o 
  -7   6   6       44.22       40.67      5.88 o 
  -6   6   6       10.59        7.68      3.51 o 
  -5   6   6       27.50       21.47     16.03 o 
  -4   6   6       35.34       36.76     13.18 o 
  -3   6   6       19.15       20.07      2.80 o 
  -2   6   6       34.82       35.01      3.41 o 
  -1   6   6      203.22      215.22      7.17 o 
   0   6   6       18.99       21.05      3.31 o 
   1   6   6       66.83       66.07      6.93 o 
   2   6   6      299.33      330.87     17.71 o 
   3   6   6       22.09       22.14      5.20 o 
   4   6   6        9.59       11.53      3.46 o 
   5   6   6       10.11       10.80      3.94 o 
   6   6   6        6.56       12.74      4.08 o 
   7   6   6       59.12       61.94      6.73 o 
   8   6   6       28.66       35.22     10.20 o 
   9   6   6        1.50        0.00      3.97 o 
  10   6   6        5.44       13.64      9.31 o 
  11   6   6        2.96        0.00      5.85 o 
  12   6   6       41.75       48.38     22.42 o 
 -14   7   6       15.65       14.08      9.35 o 
 -13   7   6        5.70       10.92      4.62 o 
 -12   7   6       58.08       62.24     11.36 o 
 -11   7   6        4.32        6.64      5.44 o 
 -10   7   6        0.31        0.00      4.70 o 
  -9   7   6      138.93      134.63     12.88 o 
  -8   7   6       25.13       29.68      7.12 o 
  -7   7   6       50.21       55.44      8.75 o 
  -6   7   6      518.13      484.21     30.36 o 
  -5   7   6       68.27       60.86      8.65 o 
  -4   7   6       63.65       68.42      9.19 o 
  -3   7   6       18.74       18.26      5.79 o 
  -2   7   6       62.70       55.69      4.66 o 
  -1   7   6      437.32      445.98     10.89 o 
   0   7   6      416.44      399.56     10.63 o 
   1   7   6       15.39       11.18      3.24 o 
   2   7   6       64.25       59.50      8.20 o 
   3   7   6      504.69      494.32     14.06 o 
   4   7   6       76.25       65.18      6.26 o 
   5   7   6      104.25      109.08      7.82 o 
   6   7   6      374.39      408.64     25.87 o 
   7   7   6      218.57      211.58     14.60 o 
   8   7   6        2.89        0.00      7.68 o 
   9   7   6        3.31        8.05      5.52 o 
  10   7   6        0.07        1.32      5.11 o 
  11   7   6        0.67        0.52      5.81 o 
 -13   8   6       22.19       16.98      6.54 o 
 -12   8   6        0.28        0.00      5.36 o 
 -11   8   6       47.30       53.99     10.62 o 
 -10   8   6        1.77        0.00      6.41 o 
  -9   8   6        4.24        0.00      6.51 o 
  -8   8   6      208.84      201.27     15.51 o 
  -7   8   6       39.15       53.98      9.59 o 
  -6   8   6        2.30        1.10      4.62 o 
  -5   8   6      135.82      133.07     12.58 o 
  -4   8   6      322.18      355.87     17.60 o 
  -3   8   6       11.67        7.77      6.69 o 
  -2   8   6      541.29      567.49     16.09 o 
  -1   8   6        5.70        9.38      3.27 o 
   0   8   6      195.83      215.36      8.80 o 
   1   8   6        1.47        1.40      2.99 o 
   2   8   6       15.21       10.77      3.67 o 
   3   8   6        1.21        0.00      3.25 o 
   4   8   6       51.85       46.66      6.08 o 
   5   8   6      127.11      119.76     11.04 o 
   6   8   6        0.35        0.99      4.75 o 
   7   8   6       68.88      103.90     11.56 o 
   8   8   6        0.12        6.17      5.62 o 
   9   8   6       11.60        5.03      5.66 o 
  10   8   6        3.94        3.41      7.55 o 
 -12   9   6        0.01        0.00      6.33 o 
 -11   9   6        7.08        4.67      9.60 o 
 -10   9   6        3.38        1.47      6.32 o 
  -9   9   6       18.83       16.73      9.39 o 
  -8   9   6       11.96        1.79      5.83 o 
  -7   9   6       21.87       14.01      7.26 o 
  -6   9   6       15.55       14.85      6.11 o 
  -5   9   6       62.44       84.42     11.25 o 
  -4   9   6      250.60      245.82     37.62 o 
  -3   9   6       57.65       50.73     16.84 o 
  -2   9   6      686.20      685.12     25.17 o 
  -1   9   6       12.66       20.66      7.28 o 
   0   9   6        8.15        9.46      4.54 o 
   1   9   6      229.31      226.29      9.86 o 
   2   9   6      140.39      152.64      8.62 o 
   3   9   6        2.66        2.85      3.43 o 
   4   9   6       26.02       30.43      6.23 o 
   5   9   6        6.32       13.62      6.11 o 
   6   9   6       11.45        3.11      4.77 o 
   7   9   6       26.67       28.30      7.95 o 
   8   9   6        0.41        3.48      5.90 o 
   9   9   6        0.85        4.58      7.13 o 
 -10  10   6       14.49       14.57      9.16 o 
  -9  10   6        1.31        2.91      6.26 o 
  -8  10   6        0.15        0.42      5.94 o 
  -7  10   6        1.67        6.11      5.93 o 
  -6  10   6        3.15        3.17      5.35 o 
  -5  10   6       19.89       26.57      8.01 o 
  -4  10   6       34.43       33.69     13.93 o 
  -3  10   6        0.55        6.85      5.86 o 
  -2  10   6       77.10       76.96     11.51 o 
  -1  10   6       25.67       16.38      7.12 o 
   0  10   6       30.07       36.98      9.34 o 
   1  10   6       14.38       12.62      5.37 o 
   2  10   6        0.61        0.00      3.95 o 
   3  10   6       29.68       26.84      8.43 o 
   4  10   6      148.93      162.47     14.76 o 
   5  10   6       15.10       24.87      6.54 o 
   6  10   6        4.48       11.43      6.86 o 
   7  10   6        0.64        3.66      4.83 o 
  -8  11   6        2.56        0.00     13.15 o 
  -7  11   6        0.19        0.00      5.90 o 
  -6  11   6        1.39        0.97      6.30 o 
  -5  11   6        0.30       10.33     15.36 o 
  -4  11   6        1.91       12.25      7.43 o 
  -3  11   6       75.72       76.19     16.79 o 
  -2  11   6       85.11       88.58     13.05 o 
  -1  11   6        0.01        0.00      5.59 o 
   0  11   6        0.29        6.62      6.58 o 
   1  11   6       40.17       42.30      9.63 o 
   2  11   6      101.66       90.70     21.90 o 
   3  11   6       46.59       50.88     11.29 o 
   4  11   6        6.50       14.28      5.73 o 
   5  11   6        0.63        1.67      4.78 o 
  -5  12   6       14.78       14.25      8.58 o 
  -4  12   6       12.82       14.75      9.37 o 
  -3  12   6       26.68       17.99      8.11 o 
  -2  12   6        0.10        0.00      6.55 o 
  -1  12   6       13.64        0.00     12.66 o 
   0  12   6        3.01        0.00     12.61 o 
   1  12   6        0.75        0.31     11.42 o 
   2  12   6        0.30        1.58      7.64 o 
   3  12   6        0.45        0.00      7.21 o 
 -16   1   7       11.95        0.56      5.88 o 
 -15   1   7        2.79        0.00      5.61 o 
 -14   1   7      104.85       84.93     10.53 o 
 -13   1   7        0.91        0.94      4.41 o 
 -12   1   7      220.83      248.88     11.09 o 
 -11   1   7      121.51      109.10      7.84 o 
 -10   1   7      367.91      386.49     10.67 o 
  -9   1   7       74.43       85.88      6.84 o 
  -8   1   7        0.15        0.00      1.59 o 
  -7   1   7      930.89      984.63     14.90 o 
  -6   1   7      250.33      253.05      9.25 o 
  -5   1   7     1072.99     1086.23     11.32 o 
  -4   1   7       37.45       40.46      2.97 o 
  -3   1   7      487.06      478.91     10.10 o 
  -2   1   7     1407.85     1327.34     18.07 o 
  -1   1   7      945.14      996.78     12.60 o 
   0   1   7      150.35      131.68      3.88 o 
   1   1   7       57.18       56.09      4.46 o 
   2   1   7     1983.23     2162.82     24.53 o 
   3   1   7      991.83     1062.06     18.40 o 
   4   1   7     1391.21     1506.31     20.68 o 
   5   1   7      179.24      188.97      7.32 o 
   6   1   7       19.42       19.02      3.40 o 
   7   1   7      444.10      451.91     11.73 o 
   8   1   7        5.94        5.81      3.12 o 
   9   1   7      228.39      251.88     10.10 o 
  10   1   7        4.72        2.89      3.24 o 
  11   1   7        4.02        0.00      3.65 o 
  12   1   7       68.67       80.71      7.97 o 
  13   1   7       28.38       30.82      6.18 o 
 -16   2   7       43.45       31.64     17.28 o 
 -15   2   7       22.36       16.46      6.61 o 
 -14   2   7      348.01      353.17     17.71 o 
 -13   2   7       11.64        2.42      4.06 o 
 -12   2   7       58.68       45.99      7.52 o 
 -11   2   7      334.94      370.30     10.81 o 
 -10   2   7       70.58       69.26      5.38 o 
  -9   2   7       98.29       92.55      5.62 o 
  -8   2   7        7.17        5.56      2.48 o 
  -7   2   7      230.80      226.17      6.01 o 
  -6   2   7     1819.45     1917.93     22.18 o 
  -5   2   7      644.20      693.14     11.27 o 
  -4   2   7        8.37       15.11      2.22 o 
  -3   2   7      154.27      171.06      5.68 o 
  -2   2   7       70.06       55.56      3.93 o 
  -1   2   7     2605.14     2651.19     28.76 o 
   0   2   7     3537.44     3640.72     32.72 o 
   1   2   7      157.30      144.31      6.59 o 
   2   2   7      647.01      641.30     17.08 o 
   3   2   7      851.26      987.89     17.83 o 
   4   2   7      342.09      381.76     10.96 o 
   5   2   7      181.01      194.40      8.20 o 
   6   2   7      156.65      150.56      8.21 o 
   7   2   7       55.21       57.54      6.04 o 
   8   2   7       50.23       46.02      6.12 o 
   9   2   7        3.69        3.87      3.70 o 
  10   2   7       18.49       13.45      4.76 o 
  11   2   7        6.33        1.80      4.46 o 
  12   2   7        0.97        1.93      8.86 o 
  13   2   7       14.74       12.25     15.33 o 
 -16   3   7      113.33      115.92     13.39 o 
 -15   3   7       31.33       27.79      8.03 o 
 -14   3   7       48.97       53.75      8.44 o 
 -13   3   7      245.54      227.91     12.21 o 
 -12   3   7      217.45      219.02      9.72 o 
 -11   3   7       10.39        4.74      2.98 o 
 -10   3   7      162.23      151.75      7.57 o 
  -9   3   7      104.86       92.95      6.05 o 
  -8   3   7       33.00       29.68      3.77 o 
  -7   3   7       18.77       24.11      5.03 o 
  -6   3   7       97.43      113.27      6.73 o 
  -5   3   7       44.52       46.75      3.15 o 
  -4   3   7      943.18      970.18     13.80 o 
  -3   3   7      293.08      320.45      5.91 o 
  -2   3   7     1752.41     1855.17     21.95 o 
  -1   3   7      633.98      656.92     10.00 o 
   0   3   7     1290.28     1374.88     22.99 o 
   1   3   7       64.35       64.65      4.60 o 
   2   3   7       32.63       35.38      3.83 o 
   3   3   7        0.08        2.70      2.23 o 
   4   3   7       80.82       73.68      5.62 o 
   5   3   7       67.36       76.82      6.24 o 
   6   3   7       93.29       88.01     13.45 o 
   7   3   7      148.25      147.88     12.99 o 
   8   3   7      114.79      135.91      9.03 o 
   9   3   7        2.28        3.39      3.85 o 
  10   3   7      141.67      151.04     10.33 o 
  11   3   7       96.48       84.66      8.61 o 
  12   3   7        0.16        3.42      8.10 o 
 -15   4   7        2.58        4.79      5.14 o 
 -14   4   7      168.68      148.88     11.06 o 
 -13   4   7       10.85        7.64      3.84 o 
 -12   4   7      162.07      170.96      9.09 o 
 -11   4   7      683.61      664.25     20.89 o 
 -10   4   7      581.54      598.84     14.38 o 
  -9   4   7       62.97       61.93      7.17 o 
  -8   4   7      336.10      314.09     11.41 o 
  -7   4   7        3.69        8.18      3.20 o 
  -6   4   7      197.36      203.13      9.01 o 
  -5   4   7       33.86       46.86      4.23 o 
  -4   4   7      192.66      196.31      4.56 o 
  -3   4   7       17.76       17.13      1.96 o 
  -2   4   7      938.54      985.87     12.51 o 
  -1   4   7       59.58       60.67      4.49 o 
   0   4   7      964.50     1030.95     23.71 o 
   1   4   7      343.35      377.41     10.21 o 
   2   4   7        5.39        3.07      2.27 o 
   3   4   7        3.54        0.00      1.94 o 
   4   4   7      409.12      405.70     11.89 o 
   5   4   7      219.78      231.04      9.34 o 
   6   4   7       66.37       79.12      7.95 o 
   7   4   7      275.74      288.31     11.48 o 
   8   4   7       20.39       16.16      4.80 o 
   9   4   7       20.96       17.32      4.82 o 
  10   4   7        1.44        0.00      4.22 o 
  11   4   7        7.85       10.23      6.59 o 
  12   4   7        2.10        6.65      6.32 o 
 -15   5   7        0.96        0.00      6.34 o 
 -14   5   7        0.38        0.00      3.87 o 
 -13   5   7       31.04       21.50      5.43 o 
 -12   5   7        4.12        3.38      3.71 o 
 -11   5   7       36.98       35.92      5.18 o 
 -10   5   7       50.41       46.45      8.47 o 
  -9   5   7        1.66        0.00      3.11 o 
  -8   5   7      144.94      137.58      8.94 o 
  -7   5   7      247.10      230.33     10.38 o 
  -6   5   7      247.21      259.87     16.54 o 
  -5   5   7      360.84      358.81     11.94 o 
  -4   5   7      683.12      724.48     12.58 o 
  -3   5   7      123.46      134.50      4.57 o 
  -2   5   7        6.98        7.51      2.12 o 
  -1   5   7       24.69       24.04      3.65 o 
   0   5   7      262.30      239.60     13.75 o 
   1   5   7       95.79       97.88      6.04 o 
   2   5   7        1.21        1.49      2.34 o 
   3   5   7       73.61       66.66      6.12 o 
   4   5   7      249.39      238.91      9.52 o 
   5   5   7      644.57      632.82     17.82 o 
   6   5   7      144.60      143.07     12.57 o 
   7   5   7      186.67      195.01     11.12 o 
   8   5   7        8.13        4.23      4.02 o 
   9   5   7       37.07       35.35      8.13 o 
  10   5   7      115.90      116.38     12.71 o 
  11   5   7       14.66        4.07     10.87 o 
  12   5   7        0.66        0.00      7.03 o 
 -14   6   7        6.10       10.15      4.76 o 
 -13   6   7        3.46        5.36      4.36 o 
 -12   6   7        7.44        2.22      3.54 o 
 -11   6   7        2.65        5.68      3.92 o 
 -10   6   7       74.40       79.52      8.57 o 
  -9   6   7        1.81        0.00      3.49 o 
  -8   6   7       38.91       26.07      5.37 o 
  -7   6   7      355.51      354.75     13.17 o 
  -6   6   7        3.59        0.08      3.00 o 
  -5   6   7        7.99       13.83      4.05 o 
  -4   6   7        0.00        0.00      4.14 o 
  -3   6   7       33.33       35.18      4.92 o 
  -2   6   7       20.80       15.64      2.82 o 
  -1   6   7      160.80      172.96      6.71 o 
   0   6   7       79.97       88.31      5.99 o 
   1   6   7       42.07       41.08      6.74 o 
   2   6   7       26.15       23.35      4.44 o 
   3   6   7        7.33        9.82      3.40 o 
   4   6   7      713.11      673.53     16.51 o 
   5   6   7      719.63      698.61     35.34 o 
   6   6   7        2.13        2.64      3.37 o 
   7   6   7        2.16        3.21      3.58 o 
   8   6   7      121.64      127.34     12.20 o 
   9   6   7       30.77       14.43      9.39 o 
  10   6   7        1.49        1.30      5.73 o 
  11   6   7       27.90       36.30      8.98 o 
 -13   7   7       25.51       17.77      4.95 o 
 -12   7   7        0.90        1.15      3.97 o 
 -11   7   7       17.35       18.31      5.52 o 
 -10   7   7       10.43       15.07      8.15 o 
  -9   7   7      172.05      166.85     11.33 o 
  -8   7   7        9.04        7.07      4.81 o 
  -7   7   7      127.82      135.90     12.28 o 
  -6   7   7        5.28        4.19      4.91 o 
  -5   7   7       13.04        9.43      5.46 o 
  -4   7   7      141.38      178.72     13.78 o 
  -3   7   7      288.89      307.28     15.70 o 
  -2   7   7        2.44        1.17      2.22 o 
  -1   7   7      107.04      132.86     11.62 o 
   0   7   7       15.34        7.50      3.92 o 
   1   7   7      218.61      228.61      9.41 o 
   2   7   7      114.84      126.05     11.45 o 
   3   7   7       66.98       71.09      6.59 o 
   4   7   7       12.05       13.62      4.12 o 
   5   7   7       49.74       51.12     12.32 o 
   6   7   7       22.75       18.96      4.70 o 
   7   7   7       57.19       41.96      8.31 o 
   8   7   7       79.32      104.51     11.82 o 
   9   7   7       35.56       44.78      9.25 o 
  10   7   7        0.01        0.00      6.23 o 
 -13   8   7        4.85        6.28      5.53 o 
 -12   8   7        6.64       12.38      7.41 o 
 -11   8   7        3.76        7.08      9.91 o 
 -10   8   7        0.44        1.78      5.37 o 
  -9   8   7       46.89       53.92      9.80 o 
  -8   8   7       27.70       35.33      7.83 o 
  -7   8   7        3.28        3.07      4.84 o 
  -6   8   7        1.41        3.76      4.69 o 
  -5   8   7      288.54      300.69     16.97 o 
  -4   8   7        1.04        0.00      4.28 o 
  -3   8   7       21.19       10.78      7.78 o 
  -2   8   7        1.98        0.00      4.51 o 
  -1   8   7      486.25      440.00     14.43 o 
   0   8   7       25.33       21.80      4.06 o 
   1   8   7      105.42       92.19      6.57 o 
   2   8   7       99.25       85.28      6.59 o 
   3   8   7      116.02      113.63      8.21 o 
   4   8   7       56.62       55.30      9.01 o 
   5   8   7        0.00        1.63      4.35 o 
   6   8   7      116.91      100.06     11.09 o 
   7   8   7        0.74        3.22      4.64 o 
   8   8   7        8.51        7.01      5.94 o 
   9   8   7       18.74        8.91      6.76 o 
 -11   9   7       22.94        4.06      6.29 o 
 -10   9   7        4.11       10.73      6.63 o 
  -9   9   7       19.20        9.69     15.31 o 
  -8   9   7       16.42       11.44      6.62 o 
  -7   9   7        9.54        4.09      5.61 o 
  -6   9   7        0.71        5.22      6.90 o 
  -5   9   7      125.42      113.68     12.82 o 
  -4   9   7       69.04       66.05     10.05 o 
  -3   9   7       77.34       67.00     15.90 o 
  -2   9   7       20.25       12.54      6.06 o 
  -1   9   7      181.82      178.60     14.92 o 
   0   9   7       12.95        8.41      4.82 o 
   1   9   7      141.64      135.31      8.22 o 
   2   9   7       34.23       38.31      5.33 o 
   3   9   7        0.82        3.99      3.30 o 
   4   9   7       91.34       94.75      9.10 o 
   5   9   7        0.60       12.07      5.66 o 
   6   9   7       44.21       34.59      7.83 o 
   7   9   7        1.46        1.64      7.21 o 
   8   9   7        0.85        5.42      5.58 o 
 -10  10   7        4.65        5.54      6.54 o 
  -9  10   7       43.67       57.85     11.16 o 
  -8  10   7       24.43       24.84     13.26 o 
  -7  10   7       22.21       24.22      7.95 o 
  -6  10   7       63.71       88.05     12.60 o 
  -5  10   7        5.25       11.26      6.60 o 
  -4  10   7        4.87       19.28      7.74 o 
  -3  10   7        1.38        0.00      5.19 o 
  -2  10   7        4.18        4.14      6.10 o 
  -1  10   7       43.64       52.86      9.70 o 
   0  10   7       76.51       93.68     12.36 o 
   1  10   7       48.88       53.08      9.47 o 
   2  10   7        2.51        2.78      4.30 o 
   3  10   7       39.57       34.22      6.94 o 
   4  10   7        9.64        7.96      4.99 o 
   5  10   7       11.47       13.95      5.66 o 
   6  10   7        0.01        7.16      4.78 o 
   7  10   7       26.53       23.47      9.00 o 
  -8  11   7        0.08        6.48      6.77 o 
  -7  11   7       12.58       17.93      8.56 o 
  -6  11   7        2.37        0.84      5.86 o 
  -5  11   7        8.52       10.21      7.25 o 
  -4  11   7       87.20      106.49     14.30 o 
  -3  11   7       22.89       15.36     18.19 o 
  -2  11   7       79.52       73.51     16.45 o 
  -1  11   7       38.04       39.61      9.74 o 
   0  11   7       18.34       21.06      8.03 o 
   1  11   7       18.31       27.19     15.15 o 
   2  11   7        0.00        5.61      6.65 o 
   3  11   7        3.10        0.51      6.53 o 
   4  11   7        0.03        7.66      5.69 o 
   5  11   7        0.41        0.00      4.77 o 
  -5  12   7        0.87       13.37      8.03 o 
  -4  12   7        6.29       21.73     11.57 o 
  -3  12   7       30.69        9.69      7.77 o 
  -2  12   7        6.87        9.31      7.59 o 
  -1  12   7        9.06        4.31     13.54 o 
   0  12   7        2.47        7.42     13.34 o 
   1  12   7        0.46        5.66     12.97 o 
 -16   0   8        0.19        0.00      7.99 o 
 -15   0   8        0.93        5.03      8.04 o 
 -14   0   8        9.97       12.51      8.72 o 
 -13   0   8      214.93      199.01     19.36 o 
 -12   0   8        9.41        3.17      5.86 o 
 -11   0   8        8.24       10.17      6.38 o 
 -10   0   8       29.25       25.83      5.47 o 
  -9   0   8        0.06        0.87      2.45 o 
  -8   0   8     1684.54     1727.27     24.17 o 
  -7   0   8     1260.34     1347.73     19.95 o 
  -6   0   8      332.92      313.53      8.37 o 
  -5   0   8      856.05      846.40     14.37 o 
  -4   0   8     1129.13     1267.24     23.16 o 
  -3   0   8     1096.46     1175.39     21.48 o 
  -2   0   8     1495.52     1477.99     37.10 o 
  -1   0   8       55.08       59.11      7.52 o 
   0   0   8     1207.59     1340.32     35.34 o 
   1   0   8      170.33      199.91      8.84 o 
   2   0   8        0.42        0.00      3.11 o 
   3   0   8       98.47      128.89     15.10 o 
   4   0   8      785.66      754.43     20.10 o 
   5   0   8      197.38      214.84     10.98 o 
   6   0   8      255.40      248.69     12.38 o 
   7   0   8      375.56      374.87     21.64 o 
   8   0   8       67.38       59.87      8.35 o 
   9   0   8       34.84       25.26      6.78 o 
  10   0   8       12.32        4.08      6.25 o 
  11   0   8       32.46       32.48     15.36 o 
  12   0   8        4.78        8.48      7.16 o 
 -16   1   8       20.51       19.65      7.76 o 
 -15   1   8      135.34      124.24     12.92 o 
 -14   1   8      144.59      115.97     11.83 o 
 -13   1   8       30.37       37.08     13.05 o 
 -12   1   8       12.48        8.23      3.83 o 
 -11   1   8      149.57      133.86      8.53 o 
 -10   1   8       90.47       77.36      6.54 o 
  -9   1   8        4.98        1.44      1.80 o 
  -8   1   8      118.33      114.06      6.14 o 
  -7   1   8        1.69        0.47      1.30 o 
  -6   1   8        0.03        0.00      1.16 o 
  -5   1   8       38.08       44.85      2.57 o 
  -4   1   8      383.16      396.74      9.78 o 
  -3   1   8        0.17        0.72      1.36 o 
  -2   1   8        9.80        7.00      2.00 o 
  -1   1   8       11.12        7.62      1.63 o 
   0   1   8       78.36       66.34      4.89 o 
   1   1   8      287.08      299.06      6.61 o 
   2   1   8      494.86      594.68     11.41 o 
   3   1   8       35.64       39.00      4.36 o 
   4   1   8      129.88      123.42      9.24 o 
   5   1   8       48.80       52.75      4.75 o 
   6   1   8        0.56        0.21      2.22 o 
   7   1   8       73.46       64.67      5.85 o 
   8   1   8       22.46       18.66      4.02 o 
   9   1   8      192.58      225.28     11.93 o 
  10   1   8      173.53      183.57     14.27 o 
  11   1   8       33.08       38.03      6.10 o 
  12   1   8        5.65        9.66      4.91 o 
 -16   2   8        0.45        1.34      6.18 o 
 -15   2   8       17.64        6.36      5.98 o 
 -14   2   8        1.45        2.55      4.98 o 
 -13   2   8      199.44      171.52     10.56 o 
 -12   2   8       71.94       73.78      7.28 o 
 -11   2   8        0.75        0.00      3.07 o 
 -10   2   8        0.82        0.61      2.40 o 
  -9   2   8      405.13      431.07     10.78 o 
  -8   2   8      120.11      120.78      6.07 o 
  -7   2   8      128.62      130.57      4.96 o 
  -6   2   8      934.02      974.07     14.71 o 
  -5   2   8      304.79      326.58      9.11 o 
  -4   2   8      118.02      109.89      4.57 o 
  -3   2   8       93.69      101.51      4.85 o 
  -2   2   8     1366.57     1503.75     17.99 o 
  -1   2   8        0.84        0.96      1.90 o 
   0   2   8      339.97      380.00      7.20 o 
   1   2   8        4.85       10.24      2.76 o 
   2   2   8      295.21      300.40     10.98 o 
   3   2   8       98.02       91.81      5.99 o 
   4   2   8        1.54        4.53      2.70 o 
   5   2   8       21.87       22.56      5.87 o 
   6   2   8       56.36       53.30      5.88 o 
   7   2   8        0.94        0.79      2.97 o 
   8   2   8       31.29       33.19      5.39 o 
   9   2   8       11.76        7.88      5.83 o 
  10   2   8        0.12        4.46      4.62 o 
  11   2   8       14.59       10.86      5.55 o 
  12   2   8        9.39        7.20      5.60 o 
 -16   3   8        5.69        4.72      6.95 o 
 -15   3   8        1.87        3.01      6.20 o 
 -14   3   8        0.00        0.00      5.22 o 
 -13   3   8       32.26       30.99      5.91 o 
 -12   3   8       58.72       66.22     13.07 o 
 -11   3   8      231.20      225.30      9.33 o 
 -10   3   8      124.35      138.72      7.96 o 
  -9   3   8        1.45        4.28      2.54 o 
  -8   3   8        0.93        0.61      3.40 o 
  -7   3   8        0.09        0.00      2.56 o 
  -6   3   8      973.34      953.05     14.35 o 
  -5   3   8       26.47       26.98      3.58 o 
  -4   3   8       38.26       36.54      3.20 o 
  -3   3   8      490.53      517.89      9.86 o 
  -2   3   8       17.65       12.26      1.97 o 
  -1   3   8       11.14        6.82      1.69 o 
   0   3   8      196.83      193.19      5.30 o 
   1   3   8      317.98      311.98     10.63 o 
   2   3   8       46.38       35.80      4.11 o 
   3   3   8       16.90       11.24      3.06 o 
   4   3   8       83.88       78.63      6.11 o 
   5   3   8      121.43      112.48      7.53 o 
   6   3   8       40.28       38.92      7.22 o 
   7   3   8      510.41      496.05     17.96 o 
   8   3   8       94.72       97.80      8.17 o 
   9   3   8        0.55        5.21      4.50 o 
  10   3   8      155.01      157.66     24.01 o 
  11   3   8        6.47        8.03      5.18 o 
  12   3   8       40.08       31.86     12.56 o 
 -15   4   8        0.02        0.00      4.80 o 
 -14   4   8        6.65        4.38      4.89 o 
 -13   4   8      111.04       94.32      9.08 o 
 -12   4   8        1.62        0.56      3.01 o 
 -11   4   8       60.90       58.03      5.87 o 
 -10   4   8      158.98      150.44      8.11 o 
  -9   4   8        4.77        2.40      3.32 o 
  -8   4   8       19.95       22.72      4.64 o 
  -7   4   8      522.78      510.42     15.40 o 
  -6   4   8       49.04       52.79      6.80 o 
  -5   4   8      148.15      152.04      6.48 o 
  -4   4   8      165.57      185.37      6.08 o 
  -3   4   8      354.71      353.03      6.93 o 
  -2   4   8     1582.99     1625.19     19.21 o 
  -1   4   8      124.45      119.60      6.72 o 
   0   4   8        0.40        1.77      1.95 o 
   1   4   8      256.85      264.45      8.82 o 
   2   4   8       15.83       15.79      3.24 o 
   3   4   8       97.90      106.09      6.80 o 
   4   4   8        0.43        0.56      2.48 o 
   5   4   8       51.17       52.06      6.07 o 
   6   4   8       53.46       49.26      5.73 o 
   7   4   8        1.49        3.65      4.89 o 
   8   4   8       30.66       32.35      5.94 o 
   9   4   8       85.41       84.47      8.35 o 
  10   4   8       47.67       33.40      8.19 o 
  11   4   8        2.57        8.19      6.09 o 
  12   4   8       31.51       25.45      8.32 o 
 -15   5   8        0.03        0.00      4.52 o 
 -14   5   8       10.63        3.81      5.35 o 
 -13   5   8        6.93        8.46      3.96 o 
 -12   5   8        0.39        0.91      4.20 o 
 -11   5   8       15.63       17.35      4.11 o 
 -10   5   8        0.89        0.88      5.50 o 
  -9   5   8       48.72       44.27      6.01 o 
  -8   5   8       18.54       16.36      4.34 o 
  -7   5   8      286.12      291.04     11.62 o 
  -6   5   8      106.18      116.09      8.01 o 
  -5   5   8      220.86      225.15     10.02 o 
  -4   5   8        6.89       11.43      2.40 o 
  -3   5   8        0.98        0.63      1.87 o 
  -2   5   8      302.60      313.18      8.14 o 
  -1   5   8       76.65       83.40      5.29 o 
   0   5   8      305.83      329.65      9.95 o 
   1   5   8      181.31      179.88      7.88 o 
   2   5   8       20.10       16.92      5.26 o 
   3   5   8      486.40      484.06     13.45 o 
   4   5   8        8.56        9.44      3.47 o 
   5   5   8       10.06        4.88      3.49 o 
   6   5   8        0.36        0.00      3.10 o 
   7   5   8        6.24        6.69      3.86 o 
   8   5   8       99.01      107.44     14.41 o 
   9   5   8      103.46      109.36     11.79 o 
  10   5   8       64.20       77.00     11.18 o 
  11   5   8       11.73       17.46      7.67 o 
 -14   6   8       25.86       26.07      5.74 o 
 -13   6   8       94.71      104.85     11.36 o 
 -12   6   8        8.04        7.16      4.04 o 
 -11   6   8       63.91       72.78      8.61 o 
 -10   6   8        3.56        6.47      5.15 o 
  -9   6   8      145.19      161.01     10.51 o 
  -8   6   8       21.66       22.87      7.54 o 
  -7   6   8        3.34        0.00      2.92 o 
  -6   6   8        0.12        4.72      3.63 o 
  -5   6   8       35.44       38.53      5.64 o 
  -4   6   8       31.23       33.18      6.89 o 
  -3   6   8      152.82      150.15      9.62 o 
  -2   6   8       62.07       70.69      4.75 o 
  -1   6   8      285.28      315.68      9.02 o 
   0   6   8       13.84       14.90      3.39 o 
   1   6   8       62.90       59.52      5.55 o 
   2   6   8        0.00        2.59      2.83 o 
   3   6   8      159.07      173.03      9.04 o 
   4   6   8       60.80       54.60      7.92 o 
   5   6   8       52.47       42.73      5.89 o 
   6   6   8       30.86       24.31      6.33 o 
   7   6   8       16.96       14.71      4.57 o 
   8   6   8      182.34      192.58     14.79 o 
   9   6   8        0.03        0.00     10.72 o 
  10   6   8        0.32        6.35      6.17 o 
 -13   7   8       27.45       18.11      5.39 o 
 -12   7   8      101.11      113.61      9.03 o 
 -11   7   8        1.03        2.91      4.40 o 
 -10   7   8       27.51       27.50      6.10 o 
  -9   7   8      197.97      210.66     12.73 o 
  -8   7   8       96.04       96.29      9.13 o 
  -7   7   8        0.81        0.00      4.44 o 
  -6   7   8       33.22       30.12      7.14 o 
  -5   7   8      330.59      362.18     17.83 o 
  -4   7   8      565.05      584.92     22.08 o 
  -3   7   8        0.99        9.51      5.08 o 
  -2   7   8        2.30        4.13      3.80 o 
  -1   7   8       47.72       37.85      4.20 o 
   0   7   8        3.33        6.00      2.81 o 
   1   7   8      304.35      315.35     11.12 o 
   2   7   8        6.35        7.62      3.26 o 
   3   7   8       38.97       57.81      6.33 o 
   4   7   8       66.43       66.37      6.77 o 
   5   7   8       97.83       85.30      7.59 o 
   6   7   8       39.96       41.96      8.62 o 
   7   7   8       52.87       46.39      8.95 o 
   8   7   8       30.37       29.59      7.69 o 
   9   7   8       47.30       49.73      9.97 o 
  10   7   8        0.32        6.72      6.73 o 
 -12   8   8       16.07       22.45      8.74 o 
 -11   8   8        4.37        7.02      6.46 o 
 -10   8   8       21.34       21.38      8.00 o 
  -9   8   8        4.36       14.40      7.42 o 
  -8   8   8        0.09        9.21      5.71 o 
  -7   8   8        2.74        2.17      4.98 o 
  -6   8   8       83.58      115.07     12.58 o 
  -5   8   8       32.04       29.33      7.28 o 
  -4   8   8        3.09        8.99      5.06 o 
  -3   8   8       30.93       36.77      7.48 o 
  -2   8   8       21.62       14.70     11.49 o 
  -1   8   8       75.97       88.01     10.87 o 
   0   8   8       79.07       96.14      6.66 o 
   1   8   8      186.68      176.64      8.65 o 
   2   8   8       14.77       22.63      4.68 o 
   3   8   8      116.32      115.24      8.36 o 
   4   8   8       35.57       19.05      4.83 o 
   5   8   8        1.69        4.18      4.59 o 
   6   8   8        7.37        2.28      6.46 o 
   7   8   8        0.55        0.00      5.92 o 
   8   8   8        1.70        8.30      5.87 o 
   9   8   8        6.82       15.55      7.45 o 
 -11   9   8        1.35        0.00      5.92 o 
 -10   9   8       46.26       39.11     12.82 o 
  -9   9   8        8.79        0.00      6.95 o 
  -8   9   8        1.38        0.00      5.79 o 
  -7   9   8       24.41       13.34      6.53 o 
  -6   9   8        6.39        3.99      6.04 o 
  -5   9   8      108.70      118.15     12.91 o 
  -4   9   8      184.92      201.00     15.99 o 
  -3   9   8      109.77       90.72     20.81 o 
  -2   9   8        6.28        5.37      6.15 o 
  -1   9   8       11.80        1.71      5.43 o 
   0   9   8       71.91       83.81     11.27 o 
   1   9   8       10.18        9.22      3.85 o 
   2   9   8       38.59       36.45      7.07 o 
   3   9   8       25.28       24.50      4.65 o 
   4   9   8        0.91        6.18      5.25 o 
   5   9   8        0.71        1.46      4.73 o 
   6   9   8       37.11       63.05     15.10 o 
   7   9   8       57.13       57.02     10.17 o 
 -10  10   8       18.60       15.60      9.02 o 
  -9  10   8        8.05        7.99      7.04 o 
  -8  10   8        9.63       23.51      9.16 o 
  -7  10   8        6.58        9.02     11.00 o 
  -6  10   8       13.52       13.36      6.83 o 
  -5  10   8      139.92      210.71     17.70 o 
  -4  10   8        0.06        1.41     14.94 o 
  -3  10   8       69.53       79.55     12.13 o 
  -2  10   8      163.53      180.66     15.96 o 
  -1  10   8      125.52      126.60     15.59 o 
   0  10   8        0.48        6.47      5.83 o 
   1  10   8       31.00       30.88     14.48 o 
   2  10   8      169.10      167.32     18.28 o 
   3  10   8       51.65       46.53      7.72 o 
   4  10   8       22.36       30.58      6.53 o 
   5  10   8        7.84       11.08      5.70 o 
   6  10   8        1.26        1.89      5.53 o 
  -7  11   8        0.00        3.17      7.13 o 
  -6  11   8       10.30       21.72     14.71 o 
  -5  11   8        0.77        0.00      9.68 o 
  -4  11   8        1.00        0.00      7.08 o 
  -3  11   8        0.50        0.00      7.84 o 
  -2  11   8       35.17       29.44     23.14 o 
  -1  11   8       49.08       41.16      9.84 o 
   0  11   8       22.49       24.05      8.59 o 
   1  11   8       39.93       15.31     13.28 o 
   2  11   8       31.12       15.36     14.79 o 
   3  11   8        1.02        0.00      6.48 o 
   4  11   8        1.23        1.45      5.99 o 
  -3  12   8       59.29       59.73     21.95 o 
  -2  12   8        5.37        0.00     16.42 o 
  -1  12   8        0.20        0.00     10.69 o 
 -16   1   9        1.10        0.00      5.65 o 
 -15   1   9       27.78       35.13      7.94 o 
 -14   1   9        4.99        5.49      5.43 o 
 -13   1   9      244.47      233.48     30.02 o 
 -12   1   9       18.87       14.12      5.44 o 
 -11   1   9       40.86       36.78      5.60 o 
 -10   1   9       65.58       69.52      6.55 o 
  -9   1   9       36.49       33.37      4.69 o 
  -8   1   9      101.86      111.38      5.00 o 
  -7   1   9       22.01       22.53      2.65 o 
  -6   1   9      300.70      269.06      5.64 o 
  -5   1   9      763.48      757.96     11.35 o 
  -4   1   9      128.48      133.98      5.95 o 
  -3   1   9      141.81      135.64      6.38 o 
  -2   1   9      264.20      273.89      7.79 o 
  -1   1   9      373.13      401.60     12.59 o 
   0   1   9     2229.91     2376.49     25.10 o 
   1   1   9      612.61      666.23     10.41 o 
   2   1   9       60.38       67.98      5.39 o 
   3   1   9        1.45        1.30      2.15 o 
   4   1   9      513.80      566.18     14.59 o 
   5   1   9       74.70       74.60      7.68 o 
   6   1   9      396.80      437.03     12.12 o 
   7   1   9        0.70        0.00      2.57 o 
   8   1   9        0.84        0.00      2.75 o 
   9   1   9       48.80       58.29      9.35 o 
  10   1   9       10.82       15.50      5.18 o 
  11   1   9      101.22      137.67     11.46 o 
  12   1   9        3.15        2.34      4.89 o 
 -16   2   9       59.81       75.64     11.59 o 
 -15   2   9        8.19        7.84      6.43 o 
 -14   2   9       71.65       74.07     10.51 o 
 -13   2   9        0.18        0.00      3.64 o 
 -12   2   9        8.35        0.00      2.92 o 
 -11   2   9       44.10       32.26      9.70 o 
 -10   2   9        0.31        0.00      2.57 o 
  -9   2   9       30.88       41.76      6.04 o 
  -8   2   9       35.83       28.67      3.55 o 
  -7   2   9      822.05      843.25     12.82 o 
  -6   2   9      127.82      137.09      5.54 o 
  -5   2   9      103.03       98.64      4.86 o 
  -4   2   9      880.05      939.34     14.41 o 
  -3   2   9      286.85      291.88      8.30 o 
  -2   2   9      299.06      338.27      7.41 o 
  -1   2   9      278.06      317.00     12.45 o 
   0   2   9        0.01        1.19      1.44 o 
   1   2   9        6.50        4.54      2.20 o 
   2   2   9       65.80       68.60      5.46 o 
   3   2   9       41.49       44.35      4.92 o 
   4   2   9      110.09      112.36      7.43 o 
   5   2   9      160.72      162.66      9.32 o 
   6   2   9      522.09      500.31     14.78 o 
   7   2   9       34.21       36.03      5.71 o 
   8   2   9        5.43        1.42      4.12 o 
   9   2   9        0.39        0.00      3.54 o 
  10   2   9       51.10       49.32      7.27 o 
  11   2   9        5.79        6.24      5.06 o 
  12   2   9        9.19        8.75      5.63 o 
 -15   3   9        3.52        6.52      7.91 o 
 -14   3   9        0.12        0.00      3.93 o 
 -13   3   9        9.46        8.03      6.79 o 
 -12   3   9       39.32       30.51      8.34 o 
 -11   3   9       30.30       28.25      4.50 o 
 -10   3   9       77.08       77.61      6.14 o 
  -9   3   9      345.51      326.67     10.10 o 
  -8   3   9       12.87       12.39      5.18 o 
  -7   3   9      125.76      126.75      7.61 o 
  -6   3   9       76.44       69.04      5.87 o 
  -5   3   9      414.11      423.50     15.37 o 
  -4   3   9      176.02      161.03      5.88 o 
  -3   3   9       61.68       57.45      3.48 o 
  -2   3   9       25.73       22.19      2.19 o 
  -1   3   9      394.97      446.97      8.67 o 
   0   3   9      419.76      480.93      8.79 o 
   1   3   9       84.85       80.53      5.97 o 
   2   3   9       98.29      109.25      6.67 o 
   3   3   9       20.75       20.48      3.95 o 
   4   3   9        8.26        4.79      2.94 o 
   5   3   9      146.77      153.50      8.88 o 
   6   3   9       87.24       94.92      9.03 o 
   7   3   9       11.01       16.13      7.22 o 
   8   3   9      110.88      105.83      8.70 o 
   9   3   9       27.82       29.58      6.09 o 
  10   3   9        8.19        0.00      4.41 o 
  11   3   9        0.55        5.87      4.74 o 
 -15   4   9       12.59        7.90      5.43 o 
 -14   4   9       66.80       61.19      8.06 o 
 -13   4   9        0.25        6.91      4.46 o 
 -12   4   9        0.01        0.00      3.69 o 
 -11   4   9        8.31        3.38      3.15 o 
 -10   4   9        6.33        6.04      4.37 o 
  -9   4   9       32.11       32.05      5.53 o 
  -8   4   9       68.78       85.66      7.16 o 
  -7   4   9        8.83        3.58      4.88 o 
  -6   4   9      369.26      345.58     11.80 o 
  -5   4   9      355.08      386.52     11.00 o 
  -4   4   9      394.77      379.77      8.97 o 
  -3   4   9        1.38        1.22      1.46 o 
  -2   4   9      179.34      186.16      5.79 o 
  -1   4   9      435.64      491.32      9.55 o 
   0   4   9      362.07      373.98     10.57 o 
   1   4   9       73.06       64.80      5.39 o 
   2   4   9       11.28        7.21      2.73 o 
   3   4   9      159.87      165.51     11.34 o 
   4   4   9      284.81      304.67     11.13 o 
   5   4   9      116.70      121.80     12.34 o 
   6   4   9      254.66      248.80     13.14 o 
   7   4   9      456.66      485.73     29.89 o 
   8   4   9       47.64       42.66      6.46 o 
   9   4   9        0.36        0.00      4.15 o 
  10   4   9        0.56        0.00      4.63 o 
  11   4   9        9.43       22.60      8.31 o 
 -15   5   9        6.86        0.00      4.98 o 
 -14   5   9       76.80       66.81      9.78 o 
 -13   5   9       60.29       58.42      8.05 o 
 -12   5   9       55.87       60.69      7.23 o 
 -11   5   9        1.13        1.77      3.03 o 
 -10   5   9      174.36      190.49     17.02 o 
  -9   5   9      172.29      190.83     10.70 o 
  -8   5   9       20.93       18.78      4.75 o 
  -7   5   9       23.27       20.55      4.66 o 
  -6   5   9      429.04      455.97     14.30 o 
  -5   5   9        6.96        0.96      4.27 o 
  -4   5   9      275.89      277.36     11.04 o 
  -3   5   9       14.34       20.40      3.57 o 
  -2   5   9       20.73       20.67      3.65 o 
  -1   5   9        0.14        0.41      2.20 o 
   0   5   9        1.69        1.44      2.32 o 
   1   5   9      144.08      153.39      7.99 o 
   2   5   9      377.28      371.82     11.80 o 
   3   5   9        0.28        2.53      2.77 o 
   4   5   9        0.11        0.00      2.71 o 
   5   5   9      366.94      359.24     12.79 o 
   6   5   9       82.67       75.67      9.89 o 
   7   5   9      167.69      145.53     23.22 o 
   8   5   9       59.30       50.16      6.80 o 
   9   5   9        0.05        0.00      5.00 o 
  10   5   9        1.11        0.92      5.96 o 
 -14   6   9       36.01       37.40     16.29 o 
 -13   6   9        4.07        0.00      5.08 o 
 -12   6   9       50.43       47.51      6.30 o 
 -11   6   9       49.17       56.55      7.34 o 
 -10   6   9       10.96        7.22      4.36 o 
  -9   6   9       96.17      104.59      9.04 o 
  -8   6   9      262.81      283.18     18.68 o 
  -7   6   9        7.56        8.53      3.88 o 
  -6   6   9      286.03      313.80     12.45 o 
  -5   6   9       89.75       92.62      8.95 o 
  -4   6   9       22.45       22.04      6.03 o 
  -3   6   9       66.02       79.81     12.06 o 
  -2   6   9        6.34        4.40      2.88 o 
  -1   6   9      101.03      111.85      6.67 o 
   0   6   9      341.91      327.81     13.30 o 
   1   6   9      142.61      148.27      8.25 o 
   2   6   9      435.89      423.72     13.94 o 
   3   6   9      160.80      165.06      9.12 o 
   4   6   9        4.51        4.70      3.51 o 
   5   6   9      107.61       96.36      7.88 o 
   6   6   9        4.20        7.64      3.73 o 
   7   6   9       39.24       35.96      5.98 o 
   8   6   9       24.43       21.61      6.90 o 
   9   6   9       30.54       27.49      7.43 o 
  10   6   9        9.01       10.86      6.99 o 
 -13   7   9        0.08        0.00      4.09 o 
 -12   7   9        0.07        2.74      3.87 o 
 -11   7   9       15.94       18.13      5.79 o 
 -10   7   9        2.42        4.99      4.56 o 
  -9   7   9      110.94      104.89     12.88 o 
  -8   7   9        0.07        3.84      3.62 o 
  -7   7   9        7.47        0.00      4.82 o 
  -6   7   9        0.00        6.54      4.91 o 
  -5   7   9        7.07       10.95      5.60 o 
  -4   7   9      186.99      183.70     14.07 o 
  -3   7   9       18.62       33.03      7.30 o 
  -2   7   9      165.33      156.46     13.07 o 
  -1   7   9       98.97      112.37      7.99 o 
   0   7   9      292.20      303.00     12.25 o 
   1   7   9       99.64      102.93      7.35 o 
   2   7   9      145.79      146.19      8.77 o 
   3   7   9        1.51        0.91      2.87 o 
   4   7   9      338.90      292.55     18.83 o 
   5   7   9       93.92      102.56     12.63 o 
   6   7   9      103.42       97.64      8.54 o 
   7   7   9        5.93        0.00      6.18 o 
   8   7   9       14.42       13.52      6.85 o 
   9   7   9        0.25        0.82      5.44 o 
 -12   8   9       25.62       12.87      7.94 o 
 -11   8   9        0.55       11.59      6.32 o 
 -10   8   9        3.42        2.45      5.72 o 
  -9   8   9       27.38       24.18     17.46 o 
  -8   8   9        7.58       10.04      6.64 o 
  -7   8   9        9.19       12.17      7.11 o 
  -6   8   9       48.68       59.41      9.98 o 
  -5   8   9      293.86      372.72     22.78 o 
  -4   8   9      110.02      128.71     13.32 o 
  -3   8   9        6.42        9.81      5.36 o 
  -2   8   9      290.96      298.07     25.87 o 
  -1   8   9        0.69        2.81      5.69 o 
   0   8   9       50.38       43.33      5.03 o 
   1   8   9       29.02       35.82      5.01 o 
   2   8   9       99.17       89.07     10.03 o 
   3   8   9        0.61        0.00      3.08 o 
   4   8   9       47.89       47.07      6.28 o 
   5   8   9       34.02       25.80      5.40 o 
   6   8   9        5.55        5.44      5.86 o 
   7   8   9        5.25        4.72      5.93 o 
   8   8   9        3.86        0.00      5.00 o 
 -11   9   9       10.25        7.55      6.86 o 
 -10   9   9        2.05        0.00      6.93 o 
  -9   9   9       25.59       18.08      8.02 o 
  -8   9   9        7.91        5.76      6.53 o 
  -7   9   9      150.35      146.02     14.53 o 
  -6   9   9       10.28       17.33      6.64 o 
  -5   9   9       71.71       69.18     11.15 o 
  -4   9   9       23.25       25.97      7.85 o 
  -3   9   9        2.59        5.05      5.48 o 
  -2   9   9      105.87      125.59     15.70 o 
  -1   9   9       26.20       17.29      7.47 o 
   0   9   9       22.08       18.66      9.52 o 
   1   9   9       40.99       45.88      5.85 o 
   2   9   9       57.22       45.53      5.72 o 
   3   9   9       11.21       10.76      3.83 o 
   4   9   9        0.05        0.24      4.28 o 
   5   9   9        0.05        8.79      5.62 o 
   6   9   9        4.53        1.33      6.38 o 
   7   9   9        0.52        8.41      6.31 o 
  -9  10   9        3.25        3.58      7.08 o 
  -8  10   9       14.30        0.00      6.75 o 
  -7  10   9       48.29       48.82     10.39 o 
  -6  10   9       25.81       24.18      8.60 o 
  -5  10   9       12.69        7.72      5.92 o 
  -4  10   9      135.74      179.16     33.73 o 
  -3  10   9        1.83       10.59      7.04 o 
  -2  10   9        0.79        3.53      6.69 o 
  -1  10   9      185.32      194.19     17.45 o 
   0  10   9       17.55       11.89      7.42 o 
   1  10   9        2.72        3.00      6.21 o 
   2  10   9       18.51       18.49      6.45 o 
   3  10   9       45.00       51.19     10.93 o 
   4  10   9       13.77        6.72      5.54 o 
   5  10   9        4.84        8.13      5.33 o 
  -7  11   9        4.33       18.75      8.77 o 
  -6  11   9        3.11        3.78      8.93 o 
  -5  11   9        0.07        4.00      8.15 o 
  -4  11   9        5.01        0.00      6.63 o 
  -3  11   9       14.40       11.79      7.73 o 
  -2  11   9        2.45        6.42      7.65 o 
  -1  11   9        6.37       18.95      8.93 o 
   0  11   9        0.07        6.13      7.70 o 
   1  11   9        0.04        0.00      9.08 o 
   2  11   9       37.48       19.36     14.63 o 
   3  11   9       15.66       24.80     16.09 o 
 -16   0  10       35.78        6.80      9.91 o 
 -15   0  10       21.03       19.30     10.33 o 
 -14   0  10        2.34        4.26      8.46 o 
 -13   0  10      300.50      245.09     21.22 o 
 -12   0  10      436.96      460.65     26.67 o 
 -11   0  10      129.57      131.55     15.57 o 
 -10   0  10      295.09      322.16     21.85 o 
  -9   0  10       30.06       18.16      6.67 o 
  -8   0  10       59.58       45.11      6.16 o 
  -7   0  10      166.66      163.67      9.62 o 
  -6   0  10      176.21      204.11      7.43 o 
  -5   0  10      585.69      599.57     16.10 o 
  -4   0  10        0.50        2.36      4.46 o 
  -3   0  10     1953.81     2180.67     34.68 o 
  -2   0  10      947.83      991.14     31.19 o 
  -1   0  10     1316.42     1510.79     41.10 o 
   0   0  10     1277.17     1271.41     37.41 o 
   1   0  10      225.43      244.57     15.36 o 
   2   0  10        6.27        3.27      4.67 o 
   3   0  10       65.14       59.81      7.05 o 
   4   0  10      783.42      824.04     26.54 o 
   5   0  10       11.09       14.38      4.92 o 
   6   0  10      128.65      115.55     10.42 o 
   7   0  10      657.96      693.41     29.01 o 
   8   0  10       17.05       14.71      6.07 o 
   9   0  10       25.55       11.36      6.03 o 
  10   0  10       45.26       54.24     10.02 o 
  11   0  10       39.99       38.41     16.50 o 
 -16   1  10        0.00        6.24      6.67 o 
 -15   1  10        1.34        0.86      5.39 o 
 -14   1  10        7.07        1.71      4.91 o 
 -13   1  10       34.61       36.82      8.56 o 
 -12   1  10       74.57       89.84     10.20 o 
 -11   1  10      153.41      142.05      9.15 o 
 -10   1  10        5.69        7.83      3.52 o 
  -9   1  10       98.13      105.08      7.39 o 
  -8   1  10      418.44      408.11      8.91 o 
  -7   1  10       78.91       80.44      5.38 o 
  -6   1  10      118.67      115.79      4.95 o 
  -5   1  10      185.48      166.25      5.41 o 
  -4   1  10       80.95       81.26      5.20 o 
  -3   1  10      378.30      405.91     10.28 o 
  -2   1  10      806.23      866.82     15.41 o 
  -1   1  10       32.45       44.38      3.73 o 
   0   1  10        1.77        0.78      1.42 o 
   1   1  10        0.30        1.53      2.03 o 
   2   1  10       50.17       45.25      5.04 o 
   3   1  10       73.10       76.12      6.18 o 
   4   1  10      111.20      108.94      7.36 o 
   5   1  10      390.13      375.09     12.72 o 
   6   1  10       40.37       39.98      6.33 o 
   7   1  10       10.14        8.09      5.75 o 
   8   1  10       34.89       34.18      8.99 o 
   9   1  10       76.47       78.48      7.56 o 
  10   1  10       21.55       25.22      5.71 o 
  11   1  10       16.52       19.27      6.56 o 
 -16   2  10        0.14        0.00      6.15 o 
 -15   2  10        2.46        1.93      5.94 o 
 -14   2  10       20.53       14.38      6.42 o 
 -13   2  10       40.39       43.31      8.38 o 
 -12   2  10       25.59       27.56      6.97 o 
 -11   2  10        0.02        6.02      3.25 o 
 -10   2  10      301.62      304.99     11.82 o 
  -9   2  10       18.75       15.88      3.32 o 
  -8   2  10        0.10        0.00      2.35 o 
  -7   2  10       26.88       22.19      3.55 o 
  -6   2  10        1.99        0.08      1.87 o 
  -5   2  10      116.25      119.52      5.58 o 
  -4   2  10      101.47      101.65      5.76 o 
  -3   2  10      707.57      730.23     14.30 o 
  -2   2  10       19.69       16.23      2.86 o 
  -1   2  10       75.50       84.84      4.26 o 
   0   2  10        0.20        1.04      1.50 o 
   1   2  10       45.42       47.85      4.88 o 
   2   2  10       19.73       17.26      3.45 o 
   3   2  10      135.30      143.03     10.16 o 
   4   2  10       42.29       48.01      5.55 o 
   5   2  10      341.24      339.52     12.30 o 
   6   2  10       24.43       22.59      4.81 o 
   7   2  10        0.46        0.00      3.21 o 
   8   2  10       52.08       46.61      6.86 o 
   9   2  10       25.49       26.14      6.02 o 
  10   2  10        4.48       14.61      5.71 o 
  11   2  10        2.14        2.97      5.14 o 
 -15   3  10        7.18        2.98      6.38 o 
 -14   3  10        6.04        4.27      6.00 o 
 -13   3  10       83.48       68.26      9.16 o 
 -12   3  10      141.78      131.41      9.93 o 
 -11   3  10       46.36       45.30      6.24 o 
 -10   3  10      210.41      191.33      8.76 o 
  -9   3  10        6.39        6.41      2.83 o 
  -8   3  10       49.97       56.64      6.53 o 
  -7   3  10       25.31       20.64      4.35 o 
  -6   3  10       74.21       69.39      6.10 o 
  -5   3  10      459.99      471.77     10.35 o 
  -4   3  10       33.46       24.89      3.26 o 
  -3   3  10        0.03        0.00      1.59 o 
  -2   3  10      553.82      540.03     10.13 o 
  -1   3  10       31.07       28.22      2.80 o 
   0   3  10        9.44        6.91      2.62 o 
   1   3  10       36.58       33.78      5.55 o 
   2   3  10      201.78      200.61      9.02 o 
   3   3  10        3.24        4.19      2.80 o 
   4   3  10      356.72      376.09     13.59 o 
   5   3  10       39.75       43.80      5.70 o 
   6   3  10        8.26        3.68      3.58 o 
   7   3  10      213.17      203.67     18.14 o 
   8   3  10        1.48        2.11      4.86 o 
   9   3  10       56.22       45.32      7.07 o 
  10   3  10        0.60        0.00      4.29 o 
  11   3  10       13.03        8.68      5.83 o 
 -15   4  10       17.29       14.99      5.70 o 
 -14   4  10       13.04       11.04      4.76 o 
 -13   4  10       30.38       34.68      8.26 o 
 -12   4  10        9.49        9.23      4.17 o 
 -11   4  10       42.47       40.90      5.34 o 
 -10   4  10       54.03       59.27      6.09 o 
  -9   4  10       71.80       67.90      7.07 o 
  -8   4  10      363.73      363.54     12.98 o 
  -7   4  10       26.21       25.94      4.54 o 
  -6   4  10       33.67       32.75      5.14 o 
  -5   4  10      136.37      149.93      6.08 o 
  -4   4  10      230.63      227.85      9.53 o 
  -3   4  10      168.02      191.37      7.41 o 
  -2   4  10        0.01        1.33      1.75 o 
  -1   4  10      323.17      301.04      9.53 o 
   0   4  10       39.82       48.18      4.85 o 
   1   4  10       19.51       15.44      3.47 o 
   2   4  10      278.67      264.27      9.98 o 
   3   4  10       20.17       20.41      5.79 o 
   4   4  10      516.20      527.40     15.18 o 
   5   4  10      197.26      218.76     15.44 o 
   6   4  10       45.07       50.81      6.58 o 
   7   4  10       15.59        4.89      3.98 o 
   8   4  10       57.11       64.59      7.53 o 
   9   4  10       13.00       11.01      5.95 o 
  10   4  10       27.90       18.77      6.04 o 
 -14   5  10        1.67        3.45      5.36 o 
 -13   5  10        2.96        2.48      4.45 o 
 -12   5  10        2.34        0.92      4.25 o 
 -11   5  10       36.74       37.24      5.58 o 
 -10   5  10        0.91        1.63      4.09 o 
  -9   5  10       64.44       63.59      7.25 o 
  -8   5  10        3.06        1.01      3.52 o 
  -7   5  10       61.96       60.93     11.13 o 
  -6   5  10       11.53       11.22      3.65 o 
  -5   5  10       11.15       20.00      4.52 o 
  -4   5  10       11.43       15.18      3.79 o 
  -3   5  10       71.72       77.98      5.08 o 
  -2   5  10      176.79      187.18     19.62 o 
  -1   5  10      306.60      305.55     10.89 o 
   0   5  10       63.22       76.48      5.98 o 
   1   5  10       58.24       59.54     10.17 o 
   2   5  10      201.67      186.18      8.95 o 
   3   5  10      530.73      543.55     15.19 o 
   4   5  10       88.72       98.29      7.73 o 
   5   5  10        1.03        3.71      3.34 o 
   6   5  10      136.25      142.47      9.57 o 
   7   5  10       14.80       13.15      4.33 o 
   8   5  10       18.41       18.28      5.40 o 
   9   5  10        3.53        2.99      5.10 o 
  10   5  10       23.81       13.39      7.14 o 
 -14   6  10        2.01        3.35      4.40 o 
 -13   6  10      119.18      107.95     10.32 o 
 -12   6  10        0.19        1.22      3.83 o 
 -11   6  10       10.05       10.41      6.91 o 
 -10   6  10        9.05       15.06      4.73 o 
  -9   6  10       43.30       48.01      6.77 o 
  -8   6  10       79.09       84.66     10.55 o 
  -7   6  10       21.00       27.26      8.27 o 
  -6   6  10      163.69      182.02     10.51 o 
  -5   6  10      261.02      267.82     12.38 o 
  -4   6  10       20.33       22.64      4.70 o 
  -3   6  10        9.37        4.10      4.98 o 
  -2   6  10      148.21      162.13     10.20 o 
  -1   6  10       51.02       46.97      5.07 o 
   0   6  10       66.37       69.69      6.13 o 
   1   6  10       78.60       80.81      9.43 o 
   2   6  10      157.81      146.23      9.49 o 
   3   6  10        0.03        3.14      3.05 o 
   4   6  10       20.82       12.94      4.29 o 
   5   6  10      276.90      279.79     12.37 o 
   6   6  10       68.44       84.84     11.58 o 
   7   6  10       82.83       83.92     11.50 o 
   8   6  10        1.59        2.28      4.68 o 
   9   6  10        7.73        2.99      5.97 o 
 -13   7  10        1.47        0.00      4.79 o 
 -12   7  10       25.40       14.06      4.95 o 
 -11   7  10        0.51        0.25      4.69 o 
 -10   7  10        2.55        0.00      5.36 o 
  -9   7  10        3.46        1.05      3.87 o 
  -8   7  10        0.12        0.00      5.54 o 
  -7   7  10        0.91       10.45      4.52 o 
  -6   7  10      150.64      159.31     14.08 o 
  -5   7  10        1.52        3.17      4.79 o 
  -4   7  10      142.90      155.85     13.45 o 
  -3   7  10      126.37      150.15     13.29 o 
  -2   7  10      197.91      217.03     15.68 o 
  -1   7  10      129.13      129.07      8.85 o 
   0   7  10        9.29        9.28      4.60 o 
   1   7  10       36.02       34.50      6.66 o 
   2   7  10        1.91        4.25      5.66 o 
   3   7  10        5.80        6.49      3.46 o 
   4   7  10        0.68        0.66      3.21 o 
   5   7  10       16.43       15.63      4.69 o 
   6   7  10        0.32       14.09      4.29 o 
   7   7  10       24.05       19.15     14.74 o 
   8   7  10        4.06       14.63      6.71 o 
 -12   8  10       13.28       12.24      6.61 o 
 -11   8  10       62.47       59.87      8.87 o 
 -10   8  10        6.67        7.49      9.13 o 
  -9   8  10       20.53       28.93      8.41 o 
  -8   8  10       72.72       77.96     11.69 o 
  -7   8  10       55.00       67.31     10.86 o 
  -6   8  10        2.56        4.84     11.13 o 
  -5   8  10        0.01        3.79      5.21 o 
  -4   8  10      177.86      200.26     16.04 o 
  -3   8  10       13.29        8.54     12.74 o 
  -2   8  10       68.00       84.69     11.86 o 
  -1   8  10        0.11        0.00      4.26 o 
   0   8  10       15.86       18.62      4.89 o 
   1   8  10      135.04      133.59      8.10 o 
   2   8  10       10.85        9.42      3.98 o 
   3   8  10       45.53       49.65      6.69 o 
   4   8  10      106.35      102.62      8.89 o 
   5   8  10        0.21        0.00      3.42 o 
   6   8  10        7.04        5.10      5.66 o 
   7   8  10       15.68       12.32      6.30 o 
 -10   9  10        0.41        7.91      6.84 o 
  -9   9  10        7.15        1.31      6.29 o 
  -8   9  10       15.35       28.59      8.59 o 
  -7   9  10        0.65        0.00      6.20 o 
  -6   9  10       13.75       12.87     18.76 o 
  -5   9  10        0.20        3.74      5.80 o 
  -4   9  10       28.79       14.83      6.84 o 
  -3   9  10        0.28        0.00     13.62 o 
  -2   9  10        1.79        0.00      4.99 o 
  -1   9  10        0.44       10.86      6.30 o 
   0   9  10       52.05       43.42      9.75 o 
   1   9  10        9.94        1.69      6.39 o 
   2   9  10      119.98      110.76      8.10 o 
   3   9  10        0.22        1.01      3.23 o 
   4   9  10       14.39        2.95      4.95 o 
   5   9  10       11.79       10.01      5.67 o 
   6   9  10       16.19       11.45      6.50 o 
  -9  10  10       58.07       59.14     35.55 o 
  -8  10  10        0.87        9.45     14.04 o 
  -7  10  10       13.80       19.72      8.64 o 
  -6  10  10       41.54       67.39     17.62 o 
  -5  10  10        3.53       15.78      7.78 o 
  -4  10  10        1.57        3.68      6.27 o 
  -3  10  10        0.03        0.00     10.12 o 
  -2  10  10       53.28       66.00     11.52 o 
  -1  10  10        0.53       11.07      7.00 o 
   0  10  10        1.65        6.67      7.33 o 
   1  10  10      108.90       94.35     21.46 o 
   2  10  10       38.06       34.56     12.27 o 
   3  10  10        0.68        0.02      4.36 o 
   4  10  10        0.98        4.37      5.07 o 
  -6  11  10        6.10        0.67      7.26 o 
  -5  11  10        0.01        0.00      6.37 o 
  -4  11  10       16.22       19.15      8.26 o 
  -3  11  10        0.02        0.00      6.78 o 
  -2  11  10        0.00        4.04     17.02 o 
  -1  11  10       13.43       20.44      8.01 o 
   0  11  10        4.38        1.40     10.38 o 
   1  11  10       30.30       33.71     18.06 o 
 -15   1  11        1.57        2.80      5.26 o 
 -14   1  11       15.80       12.45      6.05 o 
 -13   1  11        2.22        5.12      5.03 o 
 -12   1  11        1.98        0.00      3.74 o 
 -11   1  11        0.36        2.12      4.81 o 
 -10   1  11      120.33      118.84     10.15 o 
  -9   1  11      248.39      260.40     10.55 o 
  -8   1  11       56.97       61.22      4.95 o 
  -7   1  11        0.11        0.00      1.71 o 
  -6   1  11      174.56      180.28      5.95 o 
  -5   1  11       96.52       98.22      5.23 o 
  -4   1  11      177.86      161.44      7.03 o 
  -3   1  11      127.83      140.21      6.65 o 
  -2   1  11       39.50       39.04      3.99 o 
  -1   1  11      154.44      172.61      8.64 o 
   0   1  11      196.52      188.91     10.40 o 
   1   1  11      110.26       99.65      6.88 o 
   2   1  11       42.15       41.35      5.12 o 
   3   1  11       47.06       49.04      5.44 o 
   4   1  11       44.83       39.08      5.53 o 
   5   1  11       24.15       24.63      5.06 o 
   6   1  11      131.02      116.36      9.12 o 
   7   1  11        2.20        0.00      3.59 o 
   8   1  11       67.36       74.97      8.30 o 
   9   1  11       32.89       28.73      6.33 o 
  10   1  11       11.78        1.05      6.60 o 
 -15   2  11       42.81       46.25      9.43 o 
 -14   2  11       68.67       59.67      9.70 o 
 -13   2  11       72.41       65.72      9.30 o 
 -12   2  11       11.90        4.40      4.17 o 
 -11   2  11       63.84       72.17     11.37 o 
 -10   2  11       12.95        8.45      3.67 o 
  -9   2  11        1.64        5.57      3.22 o 
  -8   2  11      164.78      158.56      7.44 o 
  -7   2  11       84.63       93.67      4.94 o 
  -6   2  11     1006.00     1049.18     24.18 o 
  -5   2  11      116.76      134.98      6.20 o 
  -4   2  11      482.58      539.92     12.75 o 
  -3   2  11       93.43      111.43      9.96 o 
  -2   2  11      350.68      394.17     10.33 o 
  -1   2  11      346.48      347.02      8.18 o 
   0   2  11        1.44        0.70      2.38 o 
   1   2  11        8.49        9.48      3.25 o 
   2   2  11       85.77       82.11      6.42 o 
   3   2  11        8.45       13.25      3.51 o 
   4   2  11      121.64      130.97      8.58 o 
   5   2  11      137.63      128.37      8.85 o 
   6   2  11        7.59       13.13      4.58 o 
   7   2  11       54.47       42.19      6.40 o 
   8   2  11        1.46        0.00      3.91 o 
   9   2  11        3.60        9.26      4.81 o 
  10   2  11        5.64        9.46      5.94 o 
 -15   3  11        2.67        1.09      5.73 o 
 -14   3  11        2.45        4.11      5.08 o 
 -13   3  11       64.21       61.10      7.66 o 
 -12   3  11       46.91       45.36      6.59 o 
 -11   3  11        8.98        5.22      3.98 o 
 -10   3  11        0.02        2.88      3.04 o 
  -9   3  11        3.99        0.00      2.62 o 
  -8   3  11        0.12        0.00      2.66 o 
  -7   3  11       15.45       13.36      4.78 o 
  -6   3  11       43.78       43.13      5.32 o 
  -5   3  11       80.46       78.31      5.20 o 
  -4   3  11       12.23       16.96      5.58 o 
  -3   3  11        0.04        0.00      1.87 o 
  -2   3  11       86.57       93.92      4.83 o 
  -1   3  11      159.00      147.11      8.21 o 
   0   3  11      678.77      694.78     23.92 o 
   1   3  11        0.31        0.87      2.35 o 
   2   3  11      211.56      221.69      9.60 o 
   3   3  11      113.76      125.64      8.77 o 
   4   3  11        0.44        0.00      2.95 o 
   5   3  11      266.57      269.66     11.56 o 
   6   3  11      341.46      345.30     13.37 o 
   7   3  11      111.37       95.98      8.99 o 
   8   3  11        6.10        3.96      4.14 o 
   9   3  11        5.90        8.67      5.51 o 
  10   3  11        1.43        0.77      5.30 o 
 -15   4  11        0.01        5.33      4.97 o 
 -14   4  11        0.70        0.19      4.53 o 
 -13   4  11       25.38       37.82      6.70 o 
 -12   4  11       17.94       24.49      5.44 o 
 -11   4  11       28.23       29.93      5.73 o 
 -10   4  11        0.01        0.00      2.65 o 
  -9   4  11      111.10       96.64      8.11 o 
  -8   4  11        1.51        0.25      3.55 o 
  -7   4  11       52.49       59.17      6.57 o 
  -6   4  11       25.52       29.18      5.20 o 
  -5   4  11        3.00        2.96      3.06 o 
  -4   4  11      144.35      148.87      6.44 o 
  -3   4  11       50.97       43.14      4.40 o 
  -2   4  11      123.80      139.97      6.87 o 
  -1   4  11       89.48       83.42     11.01 o 
   0   4  11       33.81       27.00      4.41 o 
   1   4  11      312.09      298.36     10.58 o 
   2   4  11      146.98      157.80      8.86 o 
   3   4  11        7.44        7.53      3.42 o 
   4   4  11      174.12      169.26     12.32 o 
   5   4  11      129.15      116.62      8.84 o 
   6   4  11       23.96       25.30      5.34 o 
   7   4  11        3.81        3.09      3.49 o 
   8   4  11       13.62       11.56      4.84 o 
   9   4  11        2.19        3.38      4.92 o 
  10   4  11       29.52       23.97     11.03 o 
 -14   5  11        0.04        0.47      4.85 o 
 -13   5  11        3.90        7.11      6.42 o 
 -12   5  11       59.83       48.86      7.26 o 
 -11   5  11        1.12        0.00      3.41 o 
 -10   5  11       81.64       80.48     11.69 o 
  -9   5  11       10.62       10.08      4.26 o 
  -8   5  11      246.57      247.19     12.16 o 
  -7   5  11       41.09       57.69      8.69 o 
  -6   5  11      740.11      770.71     23.53 o 
  -5   5  11       62.10       55.87      6.26 o 
  -4   5  11       24.19       33.46      5.10 o 
  -3   5  11      225.16      228.30      8.06 o 
  -2   5  11      233.04      251.16     12.05 o 
  -1   5  11       41.20       46.14      5.01 o 
   0   5  11       14.78       21.23      5.28 o 
   1   5  11      119.59      121.50      7.84 o 
   2   5  11      121.92      116.05      7.93 o 
   3   5  11      282.56      249.13     21.81 o 
   4   5  11      264.75      252.74     20.87 o 
   5   5  11       13.98       20.06      4.54 o 
   6   5  11        2.86        7.41      4.17 o 
   7   5  11        6.88       16.98      6.21 o 
   8   5  11        4.96        8.08      5.59 o 
   9   5  11        0.12        3.51      5.08 o 
 -13   6  11       37.43       36.69     10.76 o 
 -12   6  11        2.07        6.62      3.96 o 
 -11   6  11        1.18        0.42      4.77 o 
 -10   6  11       38.29       51.13      7.21 o 
  -9   6  11       15.75       21.78      5.48 o 
  -8   6  11        2.58        5.13      5.21 o 
  -7   6  11       55.15       41.06      6.39 o 
  -6   6  11       68.99       73.31     13.98 o 
  -5   6  11       59.45       57.97      6.89 o 
  -4   6  11       13.51        7.46      3.73 o 
  -3   6  11      123.90      111.76     11.81 o 
  -2   6  11       39.45       54.66      6.20 o 
  -1   6  11      816.96      810.51     22.62 o 
   0   6  11      172.49      154.42     12.01 o 
   1   6  11      486.31      510.42     14.81 o 
   2   6  11       12.74        6.11      3.35 o 
   3   6  11       10.78        5.21      3.16 o 
   4   6  11       14.61       16.05      4.56 o 
   5   6  11      156.33      136.26      9.70 o 
   6   6  11        5.82       12.74      4.96 o 
   7   6  11        8.30        7.69      4.59 o 
   8   6  11        1.19        0.00      4.75 o 
 -12   7  11        1.91        6.74      5.53 o 
 -11   7  11       20.00       24.27      6.35 o 
 -10   7  11        3.87        6.46      7.05 o 
  -9   7  11       50.42       45.25     10.57 o 
  -8   7  11        2.97        0.00      3.88 o 
  -7   7  11       44.35       59.42      7.86 o 
  -6   7  11       43.10       50.16     13.73 o 
  -5   7  11      506.61      542.60     23.04 o 
  -4   7  11       47.65       46.70      8.87 o 
  -3   7  11       18.46       19.70      6.76 o 
  -2   7  11        1.85        5.95      4.71 o 
  -1   7  11       61.11       54.93      6.74 o 
   0   7  11       29.93       38.51      8.41 o 
   1   7  11      264.19      279.44     11.35 o 
   2   7  11        7.11        5.74      4.02 o 
   3   7  11       40.62       54.26      6.68 o 
   4   7  11       14.46       13.18      4.57 o 
   5   7  11        8.94        8.91      4.39 o 
   6   7  11        1.13        7.23      4.34 o 
   7   7  11        4.64        4.14      5.03 o 
 -11   8  11       29.02       36.75      8.19 o 
 -10   8  11        0.33        0.07      4.18 o 
  -9   8  11        1.32        4.07      5.37 o 
  -8   8  11       66.85       52.74     14.71 o 
  -7   8  11      144.20      122.45     13.95 o 
  -6   8  11       61.25       52.57     10.28 o 
  -5   8  11       37.31       13.37      8.54 o 
  -4   8  11        4.25        8.38      5.76 o 
  -3   8  11        0.02        2.21      4.62 o 
  -2   8  11       27.73       30.73      8.02 o 
  -1   8  11       22.81       21.45      6.86 o 
   0   8  11        0.08        1.53      4.85 o 
   1   8  11       56.20       59.86      8.22 o 
   2   8  11       79.78       79.19      7.62 o 
   3   8  11        5.22        0.00      4.62 o 
   4   8  11       15.71        8.49      4.66 o 
   5   8  11        2.42        0.00      3.69 o 
   6   8  11        5.05        0.00      4.80 o 
 -10   9  11        0.82        0.00      5.25 o 
  -9   9  11        0.49       18.36      9.34 o 
  -8   9  11       42.04       36.14     12.66 o 
  -7   9  11       44.14       26.60     15.26 o 
  -6   9  11       51.78       64.86     11.22 o 
  -5   9  11       16.30       21.45     14.24 o 
  -4   9  11       36.82       30.88     17.70 o 
  -3   9  11       40.02       45.40     10.23 o 
  -2   9  11       13.48        9.39      5.98 o 
  -1   9  11       37.91       45.32      9.38 o 
   0   9  11       29.43       43.46      9.03 o 
   1   9  11        4.88        7.10      6.40 o 
   2   9  11        0.01        5.18      4.47 o 
   3   9  11        0.00        1.11      4.17 o 
   4   9  11        4.48        4.33      4.27 o 
   5   9  11        5.87        0.78      8.93 o 
  -8  10  11        4.01        0.63      7.34 o 
  -7  10  11        0.03        0.00      5.57 o 
  -6  10  11        7.67        4.12      7.05 o 
  -5  10  11        0.66        0.00      8.10 o 
  -4  10  11       25.87       20.72      8.55 o 
  -3  10  11       13.37       19.26      7.72 o 
  -2  10  11       16.32       18.13      7.28 o 
  -1  10  11       59.59       60.01     11.65 o 
   0  10  11       16.37       20.87      8.46 o 
   1  10  11       14.78       11.68      8.01 o 
   2  10  11        0.00        2.25      7.08 o 
   3  10  11       12.61       34.04     15.20 o 
  -4  11  11        2.93       11.65      8.25 o 
  -3  11  11       12.37       14.27     10.74 o 
  -2  11  11        2.47        0.77      7.75 o 
 -15   0  12       15.41       22.62     10.38 o 
 -14   0  12        2.59        0.00      7.47 o 
 -13   0  12       14.99       25.22      9.96 o 
 -12   0  12       17.17        1.50      7.11 o 
 -11   0  12      193.97      171.71     17.75 o 
 -10   0  12      154.28      162.47     16.81 o 
  -9   0  12      668.32      725.32     21.56 o 
  -8   0  12        0.07        0.00      4.49 o 
  -7   0  12      588.42      606.12     18.44 o 
  -6   0  12        8.51       16.44      4.40 o 
  -5   0  12      208.57      199.81      9.79 o 
  -4   0  12        0.93        0.00      2.14 o 
  -3   0  12      974.40     1023.27     22.30 o 
  -2   0  12        1.05        2.28      4.10 o 
  -1   0  12      399.30      384.78     20.76 o 
   0   0  12       11.16       14.74      5.92 o 
   1   0  12      127.47      143.59     14.53 o 
   2   0  12      192.26      175.97     16.29 o 
   3   0  12      121.27      124.07     14.58 o 
   4   0  12        1.25        1.66      6.02 o 
   5   0  12      658.30      698.05     23.44 o 
   6   0  12      226.95      228.86     21.72 o 
   7   0  12        1.33        5.44      5.79 o 
   8   0  12        3.31        8.53      6.23 o 
   9   0  12       77.46       64.24     10.54 o 
  10   0  12        9.25       20.66      8.36 o 
 -15   1  12        2.39        0.00      5.03 o 
 -14   1  12       15.26       11.50      6.28 o 
 -13   1  12      127.97      134.56     13.78 o 
 -12   1  12       79.87       73.14     12.51 o 
 -11   1  12       55.14       56.64      6.84 o 
 -10   1  12       11.95       10.21      4.19 o 
  -9   1  12       40.42       41.68      5.63 o 
  -8   1  12       53.43       50.60      4.88 o 
  -7   1  12        0.04        2.34      2.16 o 
  -6   1  12        3.25        2.74      1.85 o 
  -5   1  12       43.28       52.27      4.27 o 
  -4   1  12      204.78      224.02      8.40 o 
  -3   1  12      123.24      127.73      6.80 o 
  -2   1  12      384.01      384.17     10.57 o 
  -1   1  12      126.30      130.07      9.59 o 
   0   1  12        2.00        0.00      3.03 o 
   1   1  12       23.68       17.29      7.39 o 
   2   1  12       12.61       13.48      3.54 o 
   3   1  12       34.46       25.85      4.97 o 
   4   1  12      587.14      593.23     28.59 o 
   5   1  12       37.64       34.05      5.86 o 
   6   1  12       55.55       69.93      8.20 o 
   7   1  12        8.38        5.06      4.49 o 
   8   1  12       23.04       19.87      9.13 o 
   9   1  12        0.75        0.00      4.92 o 
  10   1  12        9.13        9.26      6.05 o 
 -15   2  12        3.73        3.55      7.01 o 
 -14   2  12        2.38        5.31      5.73 o 
 -13   2  12        9.71        2.55      7.45 o 
 -12   2  12        2.05        5.37      4.09 o 
 -11   2  12        0.84        2.94      3.86 o 
 -10   2  12       43.32       48.39      6.17 o 
  -9   2  12       33.01       27.55      7.07 o 
  -8   2  12      341.92      348.56     15.96 o 
  -7   2  12       63.94       60.75      5.25 o 
  -6   2  12      274.01      258.22      9.60 o 
  -5   2  12      455.00      480.10     11.15 o 
  -4   2  12       27.60       27.15      6.01 o 
  -3   2  12       45.13       44.57      4.57 o 
  -2   2  12       46.37       43.83      4.41 o 
  -1   2  12      116.85      103.67      8.89 o 
   0   2  12        1.84        1.33      3.20 o 
   1   2  12      418.60      397.34     12.50 o 
   2   2  12       19.17       13.50      3.77 o 
   3   2  12       17.15       20.19      7.12 o 
   4   2  12      410.71      361.10     16.14 o 
   5   2  12        2.11        0.00      3.33 o 
   6   2  12        7.95        9.31      4.31 o 
   7   2  12       65.26       55.48      9.41 o 
   8   2  12       41.83       50.13      8.86 o 
   9   2  12        0.69        2.24      4.83 o 
 -15   3  12        0.07        0.00      4.93 o 
 -14   3  12       55.11       58.23     10.05 o 
 -13   3  12        1.02        1.62      4.14 o 
 -12   3  12        4.77        0.00      3.78 o 
 -11   3  12       32.56       30.09      5.65 o 
 -10   3  12        4.09        4.03      3.43 o 
  -9   3  12      217.03      200.58     10.79 o 
  -8   3  12       86.70       85.72      7.56 o 
  -7   3  12      174.32      162.04      9.10 o 
  -6   3  12        4.61        3.81      3.14 o 
  -5   3  12        7.66        3.13      2.22 o 
  -4   3  12      292.30      304.58     14.98 o 
  -3   3  12      175.17      186.02      7.82 o 
  -2   3  12      667.60      680.65     17.49 o 
  -1   3  12      364.79      366.62     13.30 o 
   0   3  12        9.03       11.15      3.26 o 
   1   3  12        0.33        0.00      3.55 o 
   2   3  12       75.48       72.82      6.58 o 
   3   3  12       46.35       46.32      5.78 o 
   4   3  12       20.91       10.66      6.26 o 
   5   3  12       12.86       14.79      4.53 o 
   6   3  12       45.05       36.62      5.87 o 
   7   3  12       11.09        8.71      4.42 o 
   8   3  12       13.81       20.85      5.69 o 
   9   3  12        2.80       11.83      5.87 o 
 -14   4  12        0.51        0.00      4.42 o 
 -13   4  12       27.53       23.00     10.22 o 
 -12   4  12        3.40        2.79      4.35 o 
 -11   4  12       19.88       28.00      5.82 o 
 -10   4  12        0.26        0.00      3.20 o 
  -9   4  12        0.02        0.00      3.33 o 
  -8   4  12       18.43       13.01      4.44 o 
  -7   4  12      129.22      134.93      8.96 o 
  -6   4  12       32.08       34.31      5.56 o 
  -5   4  12      102.63      104.45      7.70 o 
  -4   4  12      102.33       91.06      5.58 o 
  -3   4  12       59.85       69.99      7.34 o 
  -2   4  12      267.72      240.09     11.92 o 
  -1   4  12        6.18        8.21      2.89 o 
   0   4  12       42.52       42.14      5.20 o 
   1   4  12      481.16      505.63     14.43 o 
   2   4  12       25.15       20.45      6.98 o 
   3   4  12      297.57      321.20     12.25 o 
   4   4  12      132.92      145.56      9.45 o 
   5   4  12       16.41       24.01      5.19 o 
   6   4  12        7.99        0.00      3.36 o 
   7   4  12        0.11        0.00      3.66 o 
   8   4  12       23.67       19.41      8.70 o 
   9   4  12        4.85        4.06      5.35 o 
 -14   5  12        1.92        0.00      4.35 o 
 -13   5  12        0.81        7.41      7.78 o 
 -12   5  12       22.24       16.84      5.58 o 
 -11   5  12       19.85       13.39      4.83 o 
 -10   5  12       26.82       23.86      6.80 o 
  -9   5  12        1.36        1.68      3.78 o 
  -8   5  12      129.71      111.99      9.13 o 
  -7   5  12      253.68      243.46     12.04 o 
  -6   5  12       17.74       27.17      7.51 o 
  -5   5  12       78.25       69.30      7.82 o 
  -4   5  12      501.25      518.88     15.26 o 
  -3   5  12       19.27       21.08      4.41 o 
  -2   5  12      133.70      172.91     14.97 o 
  -1   5  12        2.04        0.00      3.35 o 
   0   5  12        1.33        0.00      2.75 o 
   1   5  12        0.07        0.00      2.41 o 
   2   5  12       12.80       17.86      4.51 o 
   3   5  12       51.03       55.71      9.29 o 
   4   5  12      151.40      156.19     10.01 o 
   5   5  12        4.35        7.09      3.61 o 
   6   5  12       49.99       45.42      7.88 o 
   7   5  12        0.29        2.35      3.99 o 
   8   5  12        5.57        5.34      4.95 o 
 -13   6  12       22.54       28.31      7.11 o 
 -12   6  12       43.24       67.26      8.66 o 
 -11   6  12       50.48       56.66      7.81 o 
 -10   6  12       28.52       22.61      5.81 o 
  -9   6  12        3.86        8.64      4.69 o 
  -8   6  12        0.60        1.46      3.83 o 
  -7   6  12       17.75        7.48      4.53 o 
  -6   6  12        8.02       11.81      4.63 o 
  -5   6  12        8.23        6.09      4.12 o 
  -4   6  12       63.52       66.59     22.88 o 
  -3   6  12        2.02        0.00      6.43 o 
  -2   6  12        4.26        3.44      4.58 o 
  -1   6  12      297.92      285.39     14.17 o 
   0   6  12       13.37        9.37      4.54 o 
   1   6  12      111.06      110.44      8.09 o 
   2   6  12      126.09      108.81      8.30 o 
   3   6  12       58.01       70.76     10.05 o 
   4   6  12        2.60        2.06      3.45 o 
   5   6  12       18.79       15.27      4.51 o 
   6   6  12       76.05       77.36     10.91 o 
   7   6  12        1.96        0.00      3.81 o 
 -12   7  12        0.38        0.00      4.52 o 
 -11   7  12        5.51        7.80      4.82 o 
 -10   7  12       30.66       35.11      7.47 o 
  -9   7  12        6.52        0.00      6.63 o 
  -8   7  12       62.76       62.00     17.98 o 
  -7   7  12       14.38       18.31      5.56 o 
  -6   7  12      151.51      142.72     10.58 o 
  -5   7  12       12.37       16.98      6.99 o 
  -4   7  12       34.62       29.50      7.98 o 
  -3   7  12       47.14       35.66      8.31 o 
  -2   7  12       26.05       26.30      7.06 o 
  -1   7  12      132.04      146.97     16.01 o 
   0   7  12       30.83       36.16     10.38 o 
   1   7  12        1.78        2.56      3.90 o 
   2   7  12        0.00        1.44      3.41 o 
   3   7  12        2.76        1.04      3.60 o 
   4   7  12       93.40       86.93      8.37 o 
   5   7  12       87.52       71.23      8.72 o 
   6   7  12        0.74        1.92      3.94 o 
 -11   8  12        4.01       15.86      8.05 o 
 -10   8  12        0.02        2.05      5.36 o 
  -9   8  12       33.70       45.13      9.72 o 
  -8   8  12       44.83       58.17     10.84 o 
  -7   8  12        7.58        4.53     10.40 o 
  -6   8  12       41.89       54.55     15.78 o 
  -5   8  12       60.71       78.29     11.94 o 
  -4   8  12       66.79       58.42     10.00 o 
  -3   8  12       26.76       24.16      7.88 o 
  -2   8  12       11.67        7.02      5.97 o 
  -1   8  12       10.24       10.33      8.98 o 
   0   8  12       37.24       37.05      8.84 o 
   1   8  12        1.02        1.37      4.52 o 
   2   8  12        0.69        2.77      4.50 o 
   3   8  12        1.19        0.00      5.28 o 
   4   8  12       18.10       24.45      9.05 o 
   5   8  12        0.03        3.61      4.28 o 
  -9   9  12        2.23       12.23      9.47 o 
  -8   9  12       34.54       37.70     14.45 o 
  -7   9  12       31.63       16.62      7.97 o 
  -6   9  12        6.25       13.05      8.90 o 
  -5   9  12        0.00       11.43      9.08 o 
  -4   9  12       15.03       24.28      9.99 o 
  -3   9  12        3.81        6.59      5.84 o 
  -2   9  12       19.49       11.06     17.70 o 
  -1   9  12       94.01       60.93     11.32 o 
   0   9  12        0.27        0.00      8.33 o 
   1   9  12       14.13       12.83      7.42 o 
   2   9  12        3.19       17.46      7.46 o 
   3   9  12       32.27       24.95      6.90 o 
   4   9  12        2.50        0.00      3.68 o 
  -7  10  12        0.33        0.11      6.84 o 
  -6  10  12        2.52       12.03      7.89 o 
  -5  10  12       13.19       25.15     15.67 o 
  -4  10  12        1.41        0.00     23.84 o 
  -3  10  12       23.63       10.06     11.03 o 
  -2  10  12       10.83        0.20      6.87 o 
  -1  10  12       52.21       49.94     10.52 o 
   0  10  12        6.12        0.71      8.35 o 
   1  10  12       44.47       53.37     13.08 o 
 -15   1  13        7.10       10.37     11.83 o 
 -14   1  13       73.20       82.46     11.47 o 
 -13   1  13        9.83       11.98      6.11 o 
 -12   1  13        0.41        0.00      6.90 o 
 -11   1  13       40.89       45.39      7.98 o 
 -10   1  13       15.70       24.81      5.14 o 
  -9   1  13       91.98      101.84      7.85 o 
  -8   1  13       43.01       42.97      7.09 o 
  -7   1  13      226.33      232.57      8.43 o 
  -6   1  13      144.87      154.16      7.61 o 
  -5   1  13       28.53       25.43      3.52 o 
  -4   1  13       29.65       29.59      4.31 o 
  -3   1  13      546.27      556.39     15.97 o 
  -2   1  13       16.84       18.72      6.41 o 
  -1   1  13      407.10      456.42     16.74 o 
   0   1  13        2.65        0.00      4.64 o 
   1   1  13        5.93        3.68      3.55 o 
   2   1  13      305.19      301.12     11.73 o 
   3   1  13        2.36        0.08      2.83 o 
   4   1  13      448.44      484.54     19.57 o 
   5   1  13       30.95       30.76      5.82 o 
   6   1  13        1.07        4.69      4.80 o 
   7   1  13       46.27       33.55      6.72 o 
   8   1  13        1.40        0.00      4.56 o 
   9   1  13        1.52        0.00      5.14 o 
 -15   2  13        2.74        0.00      6.02 o 
 -14   2  13        0.67        0.00      8.04 o 
 -13   2  13        0.00        0.00      4.47 o 
 -12   2  13       45.77       47.07      7.12 o 
 -11   2  13        5.27        0.00      3.96 o 
 -10   2  13       42.94       53.70      6.63 o 
  -9   2  13        6.34        0.00      2.98 o 
  -8   2  13        3.08        0.00      3.46 o 
  -7   2  13      295.25      310.27      9.88 o 
  -6   2  13       32.92       32.74      4.22 o 
  -5   2  13       40.63       40.86      4.78 o 
  -4   2  13      437.38      434.97     12.28 o 
  -3   2  13        0.15        0.00      3.27 o 
  -2   2  13       14.13        5.04      8.80 o 
  -1   2  13      357.03      358.61     14.83 o 
   0   2  13      238.99      211.44     14.07 o 
   1   2  13        4.82        0.00      2.58 o 
   2   2  13       38.35       28.83      4.89 o 
   3   2  13      178.43      193.66     10.60 o 
   4   2  13       15.04       20.22      7.86 o 
   5   2  13        8.75        4.40      3.72 o 
   6   2  13        0.68        0.00      4.31 o 
   7   2  13        6.56        0.93      4.85 o 
   8   2  13       21.00       12.80      6.03 o 
   9   2  13        0.15        4.85      5.40 o 
 -14   3  13        6.23        0.14      5.30 o 
 -13   3  13        0.26        0.00      4.44 o 
 -12   3  13        0.02        0.00      3.65 o 
 -11   3  13       29.57       28.43      5.67 o 
 -10   3  13       25.64       12.32      4.45 o 
  -9   3  13       30.42       26.90      5.20 o 
  -8   3  13        0.03        0.00      2.55 o 
  -7   3  13        8.05        1.39      3.43 o 
  -6   3  13       81.81       84.20      7.19 o 
  -5   3  13       18.31       20.05      3.59 o 
  -4   3  13      268.25      269.59      9.89 o 
  -3   3  13      274.26      271.91     16.27 o 
  -2   3  13      188.30      187.55     15.41 o 
  -1   3  13      264.89      229.21      9.66 o 
   0   3  13        0.35        1.05      3.02 o 
   1   3  13      229.42      235.66     12.20 o 
   2   3  13       59.57       55.04      6.31 o 
   3   3  13       24.75       36.79      9.16 o 
   4   3  13       23.69       15.52      4.42 o 
   5   3  13       11.74        7.41      4.09 o 
   6   3  13      102.61      109.47     10.19 o 
   7   3  13       78.28       75.48      8.71 o 
   8   3  13        1.20        2.68      4.71 o 
 -14   4  13       15.02        9.20      6.57 o 
 -13   4  13       12.61       11.75      6.99 o 
 -12   4  13       27.83       20.45      6.01 o 
 -11   4  13        7.10        3.80      6.03 o 
 -10   4  13       57.08       50.66      6.89 o 
  -9   4  13      116.67      130.71      9.46 o 
  -8   4  13        0.98        1.35      3.29 o 
  -7   4  13       10.73       13.45      4.43 o 
  -6   4  13       64.45       56.45      6.38 o 
  -5   4  13        0.56        0.00      3.13 o 
  -4   4  13        2.22        3.05      2.81 o 
  -3   4  13        1.79        2.20      5.16 o 
  -2   4  13        4.22        2.48      3.35 o 
  -1   4  13      585.22      570.86     18.88 o 
   0   4  13       49.06       51.22      8.84 o 
   1   4  13      536.81      566.96     16.00 o 
   2   4  13       57.60       54.55      6.39 o 
   3   4  13       25.50       25.58      5.02 o 
   4   4  13       51.82       53.76      6.68 o 
   5   4  13        0.01        1.99      3.46 o 
   6   4  13        5.07        6.72      4.44 o 
   7   4  13        1.06        3.10      3.56 o 
   8   4  13        8.11        5.65      4.99 o 
 -13   5  13       14.23       13.83      5.81 o 
 -12   5  13       15.54        6.06      4.91 o 
 -11   5  13        0.48        6.30      4.00 o 
 -10   5  13        8.93       16.18      6.03 o 
  -9   5  13        4.03       14.18      4.82 o 
  -8   5  13        7.97        2.90      4.02 o 
  -7   5  13       54.66       52.39      6.78 o 
  -6   5  13        0.99        0.00      3.35 o 
  -5   5  13       13.68        3.96      4.89 o 
  -4   5  13        0.08        6.55      4.95 o 
  -3   5  13      165.36      167.80     10.99 o 
  -2   5  13       70.92       76.04      9.65 o 
  -1   5  13       15.66       16.70      4.89 o 
   0   5  13       25.63       31.92      5.02 o 
   1   5  13      581.10      575.19     19.42 o 
   2   5  13      169.98      152.50     14.20 o 
   3   5  13       28.50       36.14      7.98 o 
   4   5  13        9.65        6.10      3.76 o 
   5   5  13        0.17        1.93      3.50 o 
   6   5  13       51.94       51.79      7.46 o 
   7   5  13       11.65        5.26      4.85 o 
 -12   6  13        2.44        0.00      4.19 o 
 -11   6  13        2.97        2.76      5.86 o 
 -10   6  13       23.96       22.18      6.06 o 
  -9   6  13       55.59       48.23      7.35 o 
  -8   6  13        3.84        4.83      4.49 o 
  -7   6  13        0.43        6.31      4.26 o 
  -6   6  13        1.87        0.54      3.79 o 
  -5   6  13        6.84        4.10      5.62 o 
  -4   6  13      295.61      305.73     18.39 o 
  -3   6  13       81.91       99.73     12.02 o 
  -2   6  13      169.16      178.04     20.65 o 
  -1   6  13       11.71       10.76      4.58 o 
   0   6  13       74.90       82.39      9.26 o 
   1   6  13       17.23       14.42      4.10 o 
   2   6  13       34.79       34.85      5.75 o 
   3   6  13        0.02        5.24      3.92 o 
   4   6  13        4.14        1.27      3.56 o 
   5   6  13        0.79        2.98      3.96 o 
   6   6  13       15.53       18.14      6.60 o 
 -11   7  13       11.90        6.53      5.20 o 
 -10   7  13        1.07        3.38      4.89 o 
  -9   7  13        5.99        1.16      8.40 o 
  -8   7  13       33.28       29.89      6.82 o 
  -7   7  13        0.00        4.71      8.66 o 
  -6   7  13       12.64        6.26      6.93 o 
  -5   7  13       80.77       79.63     11.52 o 
  -4   7  13       26.42       17.97     13.91 o 
  -3   7  13       20.84        4.35      5.73 o 
  -2   7  13        0.70        7.20      5.67 o 
  -1   7  13        0.24        0.00      6.12 o 
   0   7  13       15.40       14.46      5.12 o 
   1   7  13       44.02       30.68      6.67 o 
   2   7  13      154.23      159.02     10.20 o 
   3   7  13        1.40        2.06      3.65 o 
   4   7  13        3.51        4.17      4.19 o 
   5   7  13        2.33        2.22      3.96 o 
 -10   8  13        3.54        0.02      5.30 o 
  -9   8  13        0.23        8.21      5.31 o 
  -8   8  13        0.01        0.00      4.84 o 
  -7   8  13        1.55        0.00      6.21 o 
  -6   8  13        0.05        1.49      6.35 o 
  -5   8  13        0.04       13.71      7.39 o 
  -4   8  13       11.15        6.37      6.08 o 
  -3   8  13        1.15        0.92      5.63 o 
  -2   8  13        4.39        0.00      7.42 o 
  -1   8  13        0.19        0.00      4.55 o 
   0   8  13        0.36        1.02      5.25 o 
   1   8  13        0.90        0.00      4.51 o 
   2   8  13        5.70       10.97      4.93 o 
   3   8  13       15.73       12.87      4.78 o 
   4   8  13       55.26       57.51      7.89 o 
  -8   9  13        0.06        0.00      6.20 o 
  -7   9  13       12.71       10.59      7.56 o 
  -6   9  13        8.87       13.62      7.22 o 
  -5   9  13        0.07        0.00      5.87 o 
  -4   9  13        4.91        5.57      6.84 o 
  -3   9  13       30.41       25.80      8.78 o 
  -2   9  13        4.70        0.00      5.97 o 
  -1   9  13        3.11        1.23      5.90 o 
   0   9  13       12.58        2.99      6.50 o 
   1   9  13        2.41        4.25      8.85 o 
   2   9  13       10.66       10.12      8.93 o 
  -5  10  13        2.04        3.03     11.75 o 
  -4  10  13        0.00        4.55      7.88 o 
  -3  10  13        0.22        2.97      7.99 o 
  -2  10  13        0.19        0.00      6.13 o 
  -1  10  13        0.40        0.00      6.15 o 
 -14   0  14       30.49       19.72      9.50 o 
 -13   0  14        0.18        5.76      8.20 o 
 -12   0  14        6.16        5.55      8.82 o 
 -11   0  14        0.50        5.81      7.52 o 
 -10   0  14        1.97        0.00      6.02 o 
  -9   0  14       29.51       42.40      7.24 o 
  -8   0  14       25.32       32.72      6.35 o 
  -7   0  14       78.15       96.35      8.93 o 
  -6   0  14      811.09      889.64     23.33 o 
  -5   0  14      226.68      197.82     10.96 o 
  -4   0  14       50.45       44.43      7.32 o 
  -3   0  14      776.26      823.17     21.00 o 
  -2   0  14      987.21      954.71     36.17 o 
  -1   0  14        7.99        5.45      5.45 o 
   0   0  14       16.17        7.11      5.50 o 
   1   0  14      125.26       95.59     14.37 o 
   2   0  14       99.44       97.51     14.58 o 
   3   0  14        1.21        2.54      6.49 o 
   4   0  14        0.26        0.62      6.28 o 
   5   0  14        0.15        6.18      6.12 o 
   6   0  14       50.39       57.76     13.80 o 
   7   0  14       17.42       16.24     10.12 o 
   8   0  14        7.99       16.55     10.33 o 
 -14   1  14        5.38        0.00      5.84 o 
 -13   1  14       94.20       94.66     11.48 o 
 -12   1  14      210.82      218.72     15.00 o 
 -11   1  14        0.14        0.00      4.18 o 
 -10   1  14        7.62        5.78      4.67 o 
  -9   1  14      134.73      138.80      9.16 o 
  -8   1  14      485.24      479.62     19.77 o 
  -7   1  14      254.35      293.95     12.18 o 
  -6   1  14      105.82      102.79      6.29 o 
  -5   1  14        0.43        0.65      2.27 o 
  -4   1  14       98.17       93.34      5.73 o 
  -3   1  14       39.69       37.29      6.12 o 
  -2   1  14       27.49       43.84     10.09 o 
  -1   1  14       16.10       10.44      4.83 o 
   1   1  14       67.82       71.45      8.93 o 
   2   1  14        0.25        0.00      3.17 o 
   3   1  14       62.48       63.47      8.87 o 
   4   1  14       70.83       63.65      7.35 o 
   5   1  14      105.67       93.64     10.81 o 
   6   1  14        0.00        3.42      4.46 o 
   7   1  14        7.49        9.39      5.13 o 
   8   1  14        0.16        6.08      5.23 o 
 -14   2  14        0.34        0.00      5.65 o 
 -13   2  14        0.27        1.12      5.21 o 
 -12   2  14        1.51        5.22      5.19 o 
 -11   2  14       67.83       64.82      7.73 o 
 -10   2  14       13.77       19.22      4.67 o 
  -9   2  14       38.60       39.46      5.99 o 
  -8   2  14       64.75       69.79      7.02 o 
  -7   2  14       50.10       56.40      6.22 o 
  -6   2  14      211.48      234.56     10.20 o 
  -5   2  14        2.65        0.00      2.85 o 
  -4   2  14      107.36      119.15      8.58 o 
  -3   2  14      137.33      148.90     10.91 o 
  -2   2  14       16.09       13.13      6.05 o 
  -1   2  14      303.52      305.31     16.99 o 
   0   2  14      129.04      107.79     10.13 o 
   1   2  14       78.72       63.90      6.65 o 
   2   2  14      203.96      195.04     10.74 o 
   3   2  14       98.38       72.09      8.36 o 
   4   2  14        1.30        1.17      3.08 o 
   5   2  14       11.09        7.94      4.22 o 
   6   2  14        0.32        3.91      4.36 o 
   7   2  14        0.75        4.68      4.97 o 
   8   2  14        0.08        0.00      4.84 o 
 -14   3  14        0.00        0.00      5.27 o 
 -13   3  14        4.62        5.43      4.96 o 
 -12   3  14        3.60        0.00      4.34 o 
 -11   3  14      115.25      100.40      9.27 o 
 -10   3  14       27.10       12.23      4.80 o 
  -9   3  14        7.40        9.15      3.84 o 
  -8   3  14        8.62       10.19      4.22 o 
  -7   3  14      966.41     1014.43     22.40 o 
  -6   3  14       62.46       70.06      7.12 o 
  -5   3  14      121.48      126.88      7.06 o 
  -4   3  14      348.14      370.94     15.46 o 
  -3   3  14       55.07       51.56      7.30 o 
  -2   3  14      491.24      495.82     41.44 o 
  -1   3  14      393.32      430.35     19.56 o 
   0   3  14       35.62       28.35      6.30 o 
   1   3  14       16.13       14.34      4.17 o 
   2   3  14       46.85       33.78      5.72 o 
   3   3  14        4.87        3.03      3.97 o 
   4   3  14       68.80       73.70      8.48 o 
   5   3  14        0.48        0.00      3.20 o 
   6   3  14        8.77        5.36      4.78 o 
   7   3  14        8.18        7.48      4.75 o 
 -13   4  14        0.71        3.28      4.68 o 
 -12   4  14       71.94       73.82     12.51 o 
 -11   4  14        0.36        0.00      3.88 o 
 -10   4  14       13.68       15.63      4.99 o 
  -9   4  14        0.09        4.11      3.34 o 
  -8   4  14       36.74       41.65      6.13 o 
  -7   4  14      216.57      204.57     14.78 o 
  -6   4  14       12.75       12.45      4.35 o 
  -5   4  14        5.18        3.53      5.00 o 
  -4   4  14        4.06        3.16      3.61 o 
  -3   4  14        5.16        0.00      3.11 o 
  -2   4  14        0.95        7.10      4.23 o 
  -1   4  14       59.33       49.03      7.36 o 
   0   4  14        0.13        0.00      2.71 o 
   1   4  14        9.41        6.54      3.56 o 
   2   4  14        0.36        0.00      2.52 o 
   3   4  14        6.62       11.23      4.32 o 
   4   4  14      118.91      112.43      9.83 o 
   5   4  14       11.76        8.11      4.44 o 
   6   4  14        0.52        0.00      3.91 o 
   7   4  14        0.18        0.00      4.10 o 
 -13   5  14        4.90        3.38      6.96 o 
 -12   5  14        0.00        0.00      8.03 o 
 -11   5  14        9.47       14.40      6.55 o 
 -10   5  14        0.03        1.90      6.98 o 
  -9   5  14       98.36       92.14     11.30 o 
  -8   5  14        2.94        9.60      7.28 o 
  -7   5  14        3.97        0.60      4.22 o 
  -6   5  14      165.90      130.45     19.28 o 
  -5   5  14        2.83        0.00      6.69 o 
  -4   5  14       33.92       30.36     14.50 o 
  -3   5  14        4.80        0.00      3.30 o 
  -2   5  14        3.14        2.37      3.71 o 
  -1   5  14      121.44      107.65     10.07 o 
   0   5  14        0.09        3.52      4.27 o 
   1   5  14        0.44        0.00      3.03 o 
   2   5  14        1.28        0.00      2.91 o 
   3   5  14        2.51        0.81      3.45 o 
   4   5  14       11.28        4.58      4.04 o 
   5   5  14        0.60        0.18      3.80 o 
   6   5  14        4.41        3.99      4.24 o 
 -12   6  14       21.41       16.99      6.01 o 
 -11   6  14        0.04        7.90      5.13 o 
 -10   6  14        0.04        0.00      5.45 o 
  -9   6  14        4.90        8.12      5.16 o 
  -8   6  14        0.13        5.71      4.71 o 
  -7   6  14        1.29        0.00      7.29 o 
  -6   6  14        1.17       14.83      6.92 o 
  -5   6  14       59.63       50.10     10.02 o 
  -4   6  14      132.11      129.59     13.54 o 
  -3   6  14       92.62       90.02     11.35 o 
  -2   6  14       11.41        0.00      7.52 o 
  -1   6  14       31.40       28.41      6.11 o 
   0   6  14        1.04        0.00      3.41 o 
   1   6  14        0.46        0.00      3.69 o 
   2   6  14       20.60       21.78      5.11 o 
   3   6  14        0.22        5.61      4.08 o 
   4   6  14        0.19        2.03      3.98 o 
   5   6  14       18.37       15.45      7.32 o 
 -11   7  14        2.01        7.41      7.24 o 
 -10   7  14        9.03        7.63      5.23 o 
  -9   7  14        7.39        4.94      8.34 o 
  -8   7  14        5.33        4.75      6.50 o 
  -7   7  14        3.86       14.31     13.21 o 
  -6   7  14       32.98       29.63     11.31 o 
  -5   7  14       22.45       22.69      7.71 o 
  -4   7  14        8.43        1.01      5.31 o 
  -3   7  14        0.56        3.59      8.30 o 
  -2   7  14       38.11       24.22      8.51 o 
  -1   7  14        5.58        4.10      7.63 o 
   0   7  14        0.91        0.00      4.05 o 
   1   7  14       19.86       27.79      8.95 o 
   2   7  14        0.21        0.92      4.20 o 
   3   7  14        3.49        0.55      3.72 o 
   4   7  14       11.49       14.62      5.29 o 
  -9   8  14       18.35        5.41      7.84 o 
  -8   8  14       14.94       19.20      8.07 o 
  -7   8  14        0.72       10.54      9.26 o 
  -6   8  14        0.45        0.00      5.92 o 
  -5   8  14       12.96       24.22      8.32 o 
  -4   8  14       60.01       50.99     10.31 o 
  -3   8  14       10.20        5.95      6.46 o 
  -2   8  14       15.13       16.30      7.17 o 
  -1   8  14        4.35        6.31      7.39 o 
   0   8  14        0.00        0.66      5.49 o 
   1   8  14        1.80       10.12      8.77 o 
   2   8  14        6.72        8.55      5.86 o 
   3   8  14        8.71        0.00     11.08 o 
  -7   9  14        3.82        2.71      7.06 o 
  -6   9  14        0.24        7.63      9.11 o 
  -5   9  14       17.36        4.94     13.60 o 
  -4   9  14       15.25       10.50     11.00 o 
  -3   9  14        4.04        0.00      5.50 o 
  -2   9  14        1.66        5.15      6.98 o 
  -1   9  14       40.10       42.72     10.27 o 
   0   9  14       24.02       19.06      8.13 o 
 -14   1  15        7.88        6.70      6.97 o 
 -13   1  15        8.38        8.78      6.72 o 
 -12   1  15       28.57       27.69     14.32 o 
 -11   1  15       30.82       16.24      6.32 o 
 -10   1  15       37.93       35.81      6.05 o 
  -9   1  15      119.90      116.89      8.93 o 
  -8   1  15      152.86      169.82      9.78 o 
  -7   1  15      153.61      152.08      7.81 o 
  -6   1  15      184.37      195.67      8.32 o 
  -5   1  15       14.86       17.40      5.00 o 
  -4   1  15      777.84      765.62     21.37 o 
  -3   1  15        0.16        0.00      2.74 o 
  -2   1  15      185.52      184.19     18.03 o 
  -1   1  15       54.52       53.54      7.99 o 
   0   1  15      233.63      222.80     14.07 o 
   1   1  15       74.35       77.96      9.57 o 
   2   1  15       11.77       13.81      5.08 o 
   3   1  15        2.15        3.30      4.46 o 
   4   1  15       17.69        9.96      6.23 o 
   5   1  15        1.17        0.00      4.14 o 
   6   1  15        4.33        9.23      6.42 o 
   7   1  15       17.21       30.00     13.70 o 
 -14   2  15        2.82        0.00      6.41 o 
 -13   2  15        3.32        5.34      7.14 o 
 -12   2  15        0.63        6.73      5.68 o 
 -11   2  15      101.12      108.68      9.65 o 
 -10   2  15       14.40        9.45      4.66 o 
  -9   2  15       15.16        8.39      4.01 o 
  -8   2  15       20.00       14.96      6.89 o 
  -7   2  15      220.58      249.32     14.69 o 
  -6   2  15      104.97      108.28      6.75 o 
  -5   2  15       57.36       49.89      7.69 o 
  -4   2  15       76.95       76.03      8.60 o 
  -3   2  15      129.62      132.71     12.84 o 
  -2   2  15       73.97       63.88      8.21 o 
  -1   2  15       43.72       60.32      8.38 o 
   0   2  15        1.28        1.97      3.16 o 
   1   2  15        0.15        0.00      3.36 o 
   2   2  15      100.26       92.68      9.96 o 
   3   2  15        2.21        0.00      3.08 o 
   4   2  15        9.36        3.63      6.56 o 
   5   2  15        1.04        0.00      4.09 o 
   6   2  15        0.03        0.00      3.65 o 
   7   2  15        2.91        0.00      7.04 o 
 -13   3  15        0.58        3.28      5.92 o 
 -12   3  15        0.13        7.39      4.62 o 
 -11   3  15       16.20       10.99      9.40 o 
 -10   3  15        0.25        0.00      4.08 o 
  -9   3  15      127.39      145.08     12.52 o 
  -8   3  15        2.17        2.62      3.76 o 
  -7   3  15       81.33      103.62     10.25 o 
  -6   3  15       90.18       98.73      8.01 o 
  -5   3  15      181.38      200.26     14.14 o 
  -4   3  15        3.69        6.03      5.11 o 
  -3   3  15        0.31        0.00      3.88 o 
  -2   3  15       77.83       58.99      6.25 o 
  -1   3  15      216.14      193.80     12.82 o 
   0   3  15        0.12        0.26      3.20 o 
   1   3  15        2.50        6.35      4.84 o 
   2   3  15        4.59        0.00      3.24 o 
   3   3  15       25.36       27.86      5.44 o 
   4   3  15        1.28        0.00      3.42 o 
   5   3  15        3.66        2.83      4.06 o 
   6   3  15        7.52        7.21      4.71 o 
 -13   4  15        0.24        0.00      4.11 o 
 -12   4  15        1.94        4.55      4.61 o 
 -11   4  15        2.17        0.00      3.71 o 
 -10   4  15        0.10        0.00      3.59 o 
  -9   4  15       28.21       37.55     14.18 o 
  -8   4  15       49.90       57.26      9.34 o 
  -7   4  15       26.73       27.82      5.40 o 
  -6   4  15       45.64       23.68      7.37 o 
  -5   4  15      136.63      132.36     12.60 o 
  -4   4  15        4.16        5.95      3.96 o 
  -3   4  15        0.94        0.00      6.54 o 
  -2   4  15      233.34      256.89     21.64 o 
  -1   4  15       18.01        9.05      4.56 o 
   0   4  15       16.07       14.77     13.67 o 
   1   4  15       14.19        5.01      3.83 o 
   2   4  15       17.50       15.58      4.46 o 
   3   4  15       99.83      105.10      9.53 o 
   4   4  15        5.98        1.34      4.23 o 
   5   4  15       62.71       76.26      8.69 o 
   6   4  15        1.61        0.00      4.00 o 
 -12   5  15        2.43        4.68      5.11 o 
 -11   5  15        7.17        9.02      6.06 o 
 -10   5  15       52.58       51.14      7.43 o 
  -9   5  15      114.68       99.30     11.52 o 
  -8   5  15       42.15       51.34      7.32 o 
  -7   5  15        1.95        1.64      5.56 o 
  -6   5  15       17.23       11.31      6.43 o 
  -5   5  15       32.60       27.20      7.84 o 
  -4   5  15       61.17       73.58     11.01 o 
  -3   5  15       13.82       24.65      9.91 o 
  -2   5  15       12.81        7.78      5.06 o 
  -1   5  15       56.75       41.98      9.60 o 
   0   5  15       32.21       43.67     11.16 o 
   1   5  15        2.93        2.20      4.38 o 
   2   5  15        3.00        0.00      2.94 o 
   3   5  15       13.00       13.30      4.86 o 
   4   5  15        7.17        6.45      4.34 o 
   5   5  15       22.43       23.95      6.11 o 
 -11   6  15       12.12        3.59      5.19 o 
 -10   6  15        1.61        2.11      5.69 o 
  -9   6  15        6.55        7.00      5.08 o 
  -8   6  15        4.35       19.66      9.96 o 
  -7   6  15       55.37       44.37      9.28 o 
  -6   6  15        9.03        0.00      6.15 o 
  -5   6  15        0.71        0.00      5.13 o 
  -4   6  15      125.39      135.09     13.92 o 
  -3   6  15        1.13        0.00      4.71 o 
  -2   6  15       21.94       21.28      9.70 o 
  -1   6  15       25.99       31.93      7.01 o 
   0   6  15        6.95        5.50      4.74 o 
   1   6  15        0.33        0.59      4.46 o 
   2   6  15       40.01       31.35     10.95 o 
   3   6  15       33.99       29.03      5.91 o 
   4   6  15       18.82       18.55      5.24 o 
 -10   7  15       28.65       41.01      9.66 o 
  -9   7  15        0.44        0.00      6.84 o 
  -8   7  15        3.73        2.86      7.16 o 
  -7   7  15        3.40        0.00      6.75 o 
  -6   7  15       44.35       35.03      9.13 o 
  -5   7  15        0.10       10.64      6.20 o 
  -4   7  15        0.07        0.00      5.97 o 
  -3   7  15       11.39       16.08      7.22 o 
  -2   7  15        3.06        4.53      6.55 o 
  -1   7  15        0.40       12.40      8.56 o 
   0   7  15       22.11       20.08      8.87 o 
   1   7  15        0.37        0.00      4.46 o 
   2   7  15        8.57        3.75      4.83 o 
   3   7  15        3.07        1.75      4.98 o 
  -8   8  15        0.02        0.00      9.03 o 
  -7   8  15        5.14       28.75     13.44 o 
  -6   8  15       79.85       98.18     13.79 o 
  -5   8  15       16.12       24.66      8.60 o 
  -4   8  15       11.77       14.04      7.25 o 
  -3   8  15        5.67        7.14      6.75 o 
  -2   8  15       40.33       52.47     12.53 o 
  -1   8  15        0.03        7.00      6.29 o 
   0   8  15        0.24       12.56      9.70 o 
 -13   0  16       73.14      100.10     17.75 o 
 -12   0  16      155.91      128.07     18.21 o 
 -11   0  16       11.87       11.16      8.04 o 
 -10   0  16       50.16       35.08     11.16 o 
  -9   0  16       11.50        4.57      7.06 o 
  -8   0  16        4.36        0.00      8.77 o 
  -7   0  16       54.30       59.44      8.36 o 
  -6   0  16       37.79       22.01      5.87 o 
  -5   0  16      214.13      210.28     20.06 o 
  -4   0  16       89.81       73.63     12.77 o 
  -3   0  16       51.36       68.55     13.02 o 
  -2   0  16        3.36       13.65      6.85 o 
   0   0  16       11.71        5.34      6.49 o 
   2   0  16        0.39        1.30      6.43 o 
   3   0  16       97.18       85.62     14.11 o 
   4   0  16        5.25       12.61      7.99 o 
   5   0  16        0.21        3.22      8.67 o 
   6   0  16        0.04        2.96      8.87 o 
 -13   1  16       30.25       21.83      7.58 o 
 -12   1  16       32.28       32.34     19.12 o 
 -11   1  16        0.20        4.93      5.17 o 
 -10   1  16        5.35        0.01      5.01 o 
  -9   1  16       56.54       73.64      7.66 o 
  -8   1  16        0.95        0.00      3.98 o 
  -7   1  16        0.26        0.88      3.08 o 
  -6   1  16      461.83      520.13     13.20 o 
  -5   1  16       39.65       34.35      5.57 o 
  -4   1  16       71.60       76.17      9.03 o 
  -3   1  16        2.27        7.67      9.81 o 
  -2   1  16       61.13       59.86      8.40 o 
  -1   1  16      120.25      120.98     11.43 o 
   0   1  16       24.68       23.62      6.33 o 
   1   1  16        0.23        0.00      4.40 o 
   2   1  16        1.86        6.55      6.10 o 
   3   1  16       22.91       25.53      6.88 o 
   4   1  16       32.34       36.60      6.85 o 
   5   1  16        0.11        0.00      4.38 o 
   6   1  16        9.88        9.62      6.67 o 
 -13   2  16        0.08        4.55      5.96 o 
 -12   2  16       11.07        9.44      6.18 o 
 -11   2  16        9.08        8.37      4.96 o 
 -10   2  16        4.01        6.10      5.02 o 
  -9   2  16       13.08       17.46      5.52 o 
  -8   2  16        5.95        1.08      4.88 o 
  -7   2  16       70.99       79.78      7.40 o 
  -6   2  16        8.53        9.63      6.18 o 
  -5   2  16        0.38        0.00      2.92 o 
  -4   2  16       35.05       36.92     11.49 o 
  -3   2  16       13.55        7.34      5.23 o 
  -2   2  16      109.71      102.39     10.56 o 
  -1   2  16       32.65       34.30      7.19 o 
   0   2  16       85.47       83.24      9.66 o 
   1   2  16        2.94        3.12      5.47 o 
   2   2  16       33.49       42.03      7.84 o 
   3   2  16       14.05       16.54      7.37 o 
   4   2  16        0.19        2.57      4.66 o 
   5   2  16        0.02        0.00      4.36 o 
 -12   3  16        1.14        7.52      5.52 o 
 -11   3  16       17.26        0.50      4.11 o 
 -10   3  16      215.91      217.17     12.44 o 
  -9   3  16        0.60        0.00      3.20 o 
  -8   3  16       79.93       83.05      8.30 o 
  -7   3  16      199.84      219.73     14.77 o 
  -6   3  16       19.63       23.61      9.50 o 
  -5   3  16        3.90        1.85      5.19 o 
  -4   3  16        0.82        0.00      5.22 o 
  -3   3  16        5.37        0.00      4.16 o 
  -2   3  16        2.65        0.77      5.50 o 
  -1   3  16       16.70       22.53      5.92 o 
   0   3  16       74.50       54.62      8.05 o 
   1   3  16        3.74        0.00      5.45 o 
   2   3  16        3.16        4.50      3.58 o 
   3   3  16       14.52       22.83      5.52 o 
   4   3  16        2.37        1.35      5.33 o 
   5   3  16       18.28        9.74      5.30 o 
 -12   4  16        0.87        0.25      4.90 o 
 -11   4  16        9.01        2.63      9.38 o 
 -10   4  16       19.55       22.79      5.91 o 
  -9   4  16       71.57       69.22     11.96 o 
  -8   4  16        2.86        1.14      7.78 o 
  -7   4  16       41.28       32.17     11.78 o 
  -6   4  16      154.79      154.05     13.75 o 
  -5   4  16        0.40        5.65      5.38 o 
  -4   4  16        7.27       18.47     10.07 o 
  -3   4  16       65.81       63.45      8.15 o 
  -2   4  16        8.88        6.57      4.85 o 
  -1   4  16       75.28       55.72      8.42 o 
   0   4  16        0.63        0.24      4.17 o 
   1   4  16        2.18        0.00      3.75 o 
   2   4  16       13.83       15.15      5.10 o 
   3   4  16        1.92       10.79      4.73 o 
   4   4  16        7.12        3.19      4.29 o 
   5   4  16        2.03       10.13      5.41 o 
 -11   5  16        0.18        2.96      4.89 o 
 -10   5  16       58.56       69.16      8.52 o 
  -9   5  16        1.90        0.00      6.69 o 
  -8   5  16        6.23        0.00      8.10 o 
  -7   5  16       16.15       34.38     11.03 o 
  -6   5  16       11.90       12.38      8.54 o 
  -5   5  16       10.64       12.31      6.25 o 
  -4   5  16        0.98        0.00      6.49 o 
  -3   5  16       36.66       54.33     13.70 o 
  -2   5  16       26.47       16.90      5.72 o 
  -1   5  16       26.28       30.96      6.83 o 
   0   5  16       12.18       17.53      5.92 o 
   1   5  16        1.20        0.00      3.85 o 
   2   5  16        7.58       16.39      6.09 o 
   3   5  16        0.79        2.71      4.01 o 
   4   5  16        7.96        0.00      4.27 o 
 -10   6  16        2.81        3.84     10.64 o 
  -9   6  16        1.50        9.76     10.95 o 
  -8   6  16       18.61       23.88     24.29 o 
  -7   6  16       14.51        7.76      9.57 o 
  -6   6  16        5.50       23.74      7.76 o 
  -5   6  16       24.60       31.71      9.00 o 
  -4   6  16        6.40        1.54      5.47 o 
  -3   6  16        3.84        0.00      5.44 o 
  -2   6  16        7.37        4.46      6.80 o 
  -1   6  16        2.95        0.47      6.69 o 
   0   6  16       11.35       14.33      5.87 o 
   1   6  16        1.81        0.00      3.79 o 
   2   6  16        2.20        0.00      5.32 o 
   3   6  16        0.03        0.00      4.94 o 
  -8   7  16       40.65       60.82     11.92 o 
  -7   7  16        8.97        0.00      7.03 o 
  -6   7  16       10.28       17.31      9.08 o 
  -5   7  16       18.23       16.99      7.24 o 
  -4   7  16        2.66        0.42      6.48 o 
  -3   7  16        7.49        5.18      8.67 o 
  -2   7  16        2.28        2.15      8.02 o 
  -1   7  16        8.19       14.89     10.22 o 
   0   7  16        1.70        0.88      7.32 o 
   1   7  16        2.85        2.03      5.14 o 
  -5   8  16        0.58        1.10      6.74 o 
  -4   8  16       55.20       93.76     14.32 o 
  -3   8  16       17.74        5.91     10.33 o 
  -2   8  16        1.71        0.00      6.09 o 
 -12   1  17        8.38        7.38      7.32 o 
 -11   1  17       16.46       11.82      5.88 o 
 -10   1  17       27.83       32.52     11.86 o 
  -9   1  17       15.50        7.95      5.03 o 
  -8   1  17        6.56        9.05      4.61 o 
  -7   1  17      116.08      118.75      7.59 o 
  -6   1  17        2.15        0.00      3.23 o 
  -5   1  17        2.54        0.00      4.41 o 
  -4   1  17       14.10        3.09      4.66 o 
  -3   1  17       35.92       43.37      7.67 o 
  -2   1  17       39.29       24.96      6.58 o 
  -1   1  17        0.05        1.54      6.64 o 
   0   1  17       22.32       33.50      7.17 o 
   1   1  17        5.57        3.72      4.12 o 
   2   1  17        0.90        3.71      4.58 o 
   3   1  17       40.09       28.26      8.04 o 
   4   1  17        0.08       10.55      6.14 o 
 -12   2  17       30.23       41.57     10.95 o 
 -11   2  17       22.99       31.04      8.23 o 
 -10   2  17        6.19        9.78      5.07 o 
  -9   2  17      147.09      164.13     10.83 o 
  -8   2  17       23.19        6.52      7.58 o 
  -7   2  17       12.14       12.65      6.72 o 
  -6   2  17       31.94       22.36     12.82 o 
  -5   2  17       25.37       14.93      4.57 o 
  -4   2  17       56.18       36.87      8.90 o 
  -3   2  17      158.55      137.94     12.12 o 
  -2   2  17       81.80       81.23     10.10 o 
  -1   2  17       28.57       14.85     12.71 o 
   0   2  17       14.87        4.37      4.34 o 
   1   2  17        2.25        3.50      8.38 o 
   2   2  17       10.56        6.07      5.92 o 
   3   2  17        0.53        0.00      5.66 o 
   4   2  17        0.13        4.74      5.94 o 
 -12   3  17        7.31        0.00      4.48 o 
 -11   3  17        4.66        3.27      4.59 o 
 -10   3  17        0.20        0.00      4.24 o 
  -9   3  17       14.28       10.37      5.05 o 
  -8   3  17      317.23      377.51     18.52 o 
  -7   3  17        9.87       14.45      6.12 o 
  -6   3  17        1.17        7.84      8.35 o 
  -5   3  17      140.54      108.71     17.44 o 
  -4   3  17       46.51       45.96      7.85 o 
  -3   3  17        4.90        3.89      4.99 o 
  -2   3  17        2.15        2.58      3.93 o 
  -1   3  17       46.55       46.74     11.60 o 
   0   3  17        1.04        0.00      6.67 o 
   1   3  17       14.52        2.67      4.69 o 
   2   3  17        3.15       11.93      5.13 o 
   3   3  17       10.47       13.52      5.24 o 
   4   3  17        9.56        5.77      4.56 o 
 -11   4  17        1.14        0.00      4.46 o 
 -10   4  17        0.42        0.00      4.09 o 
  -9   4  17        3.12        0.34      5.35 o 
  -8   4  17       12.26       13.31      6.23 o 
  -7   4  17        0.38        6.95      8.56 o 
  -6   4  17        9.05        6.90      9.03 o 
  -5   4  17       33.25       57.43      9.76 o 
  -4   4  17        1.18        0.00      5.71 o 
  -3   4  17        3.35        0.00      3.42 o 
  -2   4  17        0.54        3.80      9.26 o 
  -1   4  17        3.52        3.73      4.74 o 
   0   4  17        0.37        0.69      3.88 o 
   1   4  17       17.14       16.63      5.39 o 
   2   4  17        0.32        0.00      6.02 o 
   3   4  17        3.63        3.18      4.81 o 
 -10   5  17        0.00        0.00      5.40 o 
  -9   5  17       63.03       94.34     19.72 o 
  -8   5  17       24.63       13.80      9.24 o 
  -7   5  17        0.09        6.38      9.08 o 
  -6   5  17       18.61       41.59      9.40 o 
  -5   5  17        0.60        1.17      8.93 o 
  -4   5  17        3.21        6.95      6.62 o 
  -3   5  17       24.83        8.77      9.55 o 
  -2   5  17       18.11        0.00      7.01 o 
  -1   5  17        4.26        0.18      8.04 o 
   0   5  17        0.06        0.00      4.25 o 
   1   5  17       14.36       10.01      6.05 o 
   2   5  17       20.12       17.59      6.54 o 
  -9   6  17       65.23       52.41     15.72 o 
  -8   6  17      101.85      114.06     20.24 o 
  -7   6  17       48.71       95.63     25.25 o 
  -6   6  17        2.00        0.41      5.94 o 
  -5   6  17        6.06        3.98      7.30 o 
  -4   6  17        3.02        3.59      6.32 o 
  -3   6  17        5.90        0.84      5.43 o 
  -2   6  17        5.80        9.29      7.52 o 
  -1   6  17       10.13       10.53      8.41 o 
   0   6  17        0.37        6.38      5.75 o 
   1   6  17        0.79        7.53      5.51 o 
  -6   7  17        6.23        7.75      7.28 o 
  -5   7  17       12.05       13.54      7.92 o 
  -4   7  17       39.06       32.66      9.69 o 
  -3   7  17       43.34       54.97     10.71 o 
  -2   7  17        1.75        3.32      6.61 o 
 -11   0  18       16.57       15.31      9.60 o 
 -10   0  18        0.29       10.22      9.44 o 
  -9   0  18       74.86       84.17     14.69 o 
  -8   0  18       23.40       24.64      7.00 o 
  -7   0  18        2.20        0.00      6.69 o 
  -6   0  18       11.70        2.02      7.63 o 
  -5   0  18        0.07        0.00      6.75 o 
  -4   0  18        0.54        0.00      5.81 o 
  -3   0  18       17.19       15.26      9.08 o 
  -2   0  18       37.72       59.21     12.25 o 
  -1   0  18       29.94        3.22      7.78 o 
   0   0  18       18.29       14.01      8.35 o 
   1   0  18        7.23       25.84     10.64 o 
   2   0  18       66.38       83.60     14.89 o 
   3   0  18        7.72       12.14      7.99 o 
 -11   1  18        3.55        1.95      5.56 o 
 -10   1  18        5.62       11.06      5.97 o 
  -9   1  18       12.73        4.59      4.47 o 
  -8   1  18        2.18        7.36      5.72 o 
  -7   1  18        3.29        3.31      6.25 o 
  -6   1  18       44.28       48.64      8.68 o 
  -5   1  18        5.54        6.44      5.84 o 
  -4   1  18       15.39       15.70     16.94 o 
  -3   1  18        9.58       11.41      5.85 o 
  -2   1  18        0.37       10.80      5.93 o 
  -1   1  18      120.67      117.17     17.49 o 
   0   1  18       12.00        5.23      5.22 o 
   1   1  18        1.22       10.13      5.53 o 
   2   1  18       11.20        7.16      5.43 o 
   3   1  18       11.21       17.48      5.08 o 
 -11   2  18        1.29        9.68      5.87 o 
 -10   2  18      113.01      153.50     17.39 o 
  -9   2  18        0.43        0.00      7.29 o 
  -8   2  18        1.39        3.32      5.36 o 
  -7   2  18       13.89        2.95      7.86 o 
  -6   2  18        5.08        0.00      4.02 o 
  -5   2  18       46.69       41.35      8.68 o 
  -4   2  18        1.93        4.14      5.24 o 
  -3   2  18       43.38       46.87      8.48 o 
  -2   2  18        5.68        6.03      5.39 o 
  -1   2  18        8.86        6.15      4.13 o 
   0   2  18        6.37        2.41      7.94 o 
   1   2  18        0.00        0.25      4.78 o 
   2   2  18        0.61       10.99      7.60 o 
   3   2  18        9.32        6.22      7.16 o 
 -10   3  18        7.52        0.14      5.70 o 
  -9   3  18        2.77        2.04     12.22 o 
  -8   3  18       12.65        4.23      5.85 o 
  -7   3  18        0.19        0.00      5.71 o 
  -6   3  18       21.18       20.71      6.73 o 
  -5   3  18        0.01        0.00      4.93 o 
  -4   3  18        7.62        4.05      7.26 o 
  -3   3  18        4.39        5.31      3.69 o 
  -2   3  18       84.52       95.14     10.39 o 
  -1   3  18        0.57        0.00      4.17 o 
   0   3  18        0.02       10.24      5.30 o 
   1   3  18        0.37        3.23      4.60 o 
   2   3  18        0.14        0.00      4.80 o 
 -10   4  18        0.19        0.00     13.67 o 
  -9   4  18       12.89        2.61      6.40 o 
  -8   4  18        1.09       10.03      6.63 o 
  -7   4  18       10.59        2.18      8.87 o 
  -6   4  18        0.08        0.00      6.85 o 
  -5   4  18        0.01        0.00      5.26 o 
  -4   4  18        5.29        0.00      6.54 o 
  -3   4  18        0.36        2.70      8.15 o 
  -2   4  18       10.00       11.96      5.70 o 
  -1   4  18        0.03        0.00      3.55 o 
   0   4  18        1.80        3.65      4.97 o 
   1   4  18       10.39       14.64      5.96 o 
  -8   5  18        0.33        6.28     10.59 o 
  -7   5  18        0.13        0.00      7.21 o 
  -6   5  18        9.96        8.72      9.34 o 
  -5   5  18        0.71        0.98      5.55 o 
  -4   5  18        0.68        2.59      5.69 o 
  -3   5  18        7.51        8.61      8.98 o 
  -2   5  18        2.54        6.38      8.15 o 
  -1   5  18        0.74        0.00      4.48 o 
   0   5  18        5.64       10.66      9.52 o 
  -6   6  18        7.94        1.86      7.01 o 
  -5   6  18        0.42        0.00      6.37 o 
  -4   6  18        7.85       15.93      7.78 o 
  -3   6  18        0.85        2.02      6.74 o 
  -2   6  18        1.56        5.86      9.70 o 
 -10   1  19        2.97        5.10      5.93 o 
  -9   1  19       16.77       14.76     10.25 o 
  -8   1  19        1.17        0.24      5.46 o 
  -7   1  19        0.03        0.00      7.11 o 
  -6   1  19        1.31        5.12      5.69 o 
  -5   1  19        8.10        5.23      5.61 o 
  -4   1  19        1.61        4.20      5.17 o 
  -3   1  19       13.88       16.97      7.42 o 
  -2   1  19        0.83        0.00     12.43 o 
  -1   1  19        3.18        0.00      5.00 o 
   0   1  19       10.98       13.43      7.63 o 
   1   1  19        0.05        0.78      5.00 o 
  -9   2  19        3.65       11.06      6.76 o 
  -8   2  19        2.59        4.73      5.93 o 
  -7   2  19        0.85        0.00      6.90 o 
  -6   2  19        4.27        0.00      6.49 o 
  -5   2  19       32.43       26.64      7.46 o 
  -4   2  19        5.64        4.97      5.67 o 
  -3   2  19       11.33       17.22      7.08 o 
  -2   2  19        0.02        8.88      6.02 o 
  -1   2  19        2.26        0.00      4.07 o 
   0   2  19       20.52       24.52      7.13 o 
   1   2  19       10.83        0.64      7.45 o 
  -9   3  19       10.20        3.59      6.57 o 
  -8   3  19        1.98        1.43      7.91 o 
  -7   3  19        1.23        0.00     10.12 o 
  -6   3  19        1.11        0.00      5.97 o 
  -5   3  19        0.16        0.00      5.71 o 
  -4   3  19        1.63        3.01      8.41 o 
  -3   3  19       40.03       43.75     10.53 o 
  -2   3  19        1.63        4.13      4.77 o 
  -1   3  19        8.28        0.66      6.64 o 
   0   3  19        6.22        0.00     21.82 o 
  -7   4  19        1.92       10.23      6.68 o 
  -6   4  19        1.74        0.00      7.47 o 
  -5   4  19        0.34        0.00      5.81 o 
  -3   4  19       12.22        0.00      8.93 o 
  -2   4  19       14.59       10.63      6.01 o 
  -1   4  19        4.98        9.42      5.82 o 
  -7   0  20        8.97       24.13     11.21 o 
  -6   0  20        0.05        0.00      7.52 o 
  -5   0  20        9.77       15.41     10.33 o 
  -4   0  20       39.02       24.18     11.47 o 
  -3   0  20       29.10       34.09     10.95 o 
  -2   0  20        2.46        2.75      8.41 o 
  -7   1  20        4.73        5.50      9.96 o 
  -6   1  20       14.75       12.08      6.96 o 
  -5   1  20        3.63        1.29      5.51 o 
  -4   1  20        1.75        1.27      5.39 o 
  -3   1  20        0.02        4.52      5.65 o 
  -2   1  20        3.59        3.65      9.29 o 
  -7   2  20        8.78        8.25      9.91 o 
  -6   2  20       10.32        5.50      8.77 o 
  -5   2  20        4.96        1.50      8.77 o 
  -4   2  20        1.01        9.67      6.14 o 
  -3   2  20        3.19        0.91     12.04 o 
                                                 
